# Supplementary material for: Transcriptomic and Metabolomic Analyses Reveal the Roles of Flavonoids and Auxin on Peanut Nodulation
Source: Int J Mol Sci. 2023 Jun 15;24(12):10152. doi: 10.3390/ijms241210152 (PMC10299696; doi:10.3390/ijms241210152)
Supplement: Supplementary file 1 [file ijms-24-10152-s001.zip › Table S1.xlsx]

## Sheet: Sheet1
ID	W2_fpkm	W3_fpkm	WI_fpkm	Y1_fpkm	Y2_fpkm	Y3_fpkm	W2_count	W3_count	WI_count	Y1_count	Y2_count	Y3_count	FoldChange	log2FoldChange	pvalue	padj	regulated	chr	start	end	strand	gene_name	gene_description	KEGG	NR	Swissprot	Tremble	KOG	GO	Pfam
gene-LOC112695118	1.09	0.99	1.63	0	0.23	0.26	57	49	78	0	12	12	7.49	2.905	0.000406786	0.00552374	up	NC_037618.1	7268845	7270289	-	LOC112695118	--	K20240 spermidine dicoumaroyl transferase [EC:2.3.1.249] | (RefSeq) spermidine coumaroyl-CoA acyltransferase-like (A)	spermidine coumaroyl-CoA acyltransferase-like [Arachis duranensis]	RecName: Full=Spermidine coumaroyl-CoA acyltransferase {ECO:0000303|PubMed:19168716}; Short=SCT {ECO:0000303|PubMed:19168716}; Short=Spermidine dicoumaroyl transferase {ECO:0000303|PubMed:19168716}; EC=2.3.1.249 {ECO:0000269|PubMed:19168716};	SubName: Full=Acyltransferase {ECO:0000313|EMBL:BAJ49867.1};	--	GO:0016410,N-acyltransferase activity; GO:0080073,spermidine:coumaroyl CoA N-acyltransferase activity; GO:0006596,polyamine biosynthetic process; GO:0008216,spermidine metabolic process	Transferase family
gene-LOC112695161	4.25	3.38	3.35	17.88	11.29	8.65	336	253	242	1407	875	613	0.283	-1.821	1.94224e-10	9.6388e-09	down	NC_037623.1	864879	867503	+	LOC112695161	--	--	uncharacterized protein LOC107491718 [Arachis duranensis]	--	SubName: Full=Uncharacterized protein {ECO:0000313|EMBL:KYP62412.1};	--	GO:0006396,RNA processing	Tetratricopeptide repeat
gene-LOC112695186	4.91	6.9	6.43	17.57	11.33	12.65	198	263	237	705	448	457	0.428	-1.225	7.50123e-07	2.10118e-05	down	NC_037623.1	1128718	1132081	+	LOC112695186	--	K12192 charged multivesicular body protein 2B | (RefSeq) vacuolar protein sorting-associated protein 2 homolog 3 (A)	vacuolar protein sorting-associated protein 2 homolog 3 [Arachis ipaensis]	RecName: Full=Vacuolar protein sorting-associated protein 2 homolog 3; Short=AtVPS2-3; AltName: Full=Charged multivesicular body protein 2 homolog 3; AltName: Full=ESCRT-III complex subunit VPS2 homolog 3;	SubName: Full=Vacuolar protein sorting-associated protein 2 isogeny 3 {ECO:0000313|EMBL:KYP62440.1};	Vacuolar assembly/sorting protein DID4	GO:0000815,ESCRT III complex; GO:0015031,protein transport; GO:0007034,vacuolar transport	Snf7
gene-LOC112695206	11.92	10.54	11.4	1.31	3.08	5.61	969	810	846	106	245	408	3.336	1.738	1.51589e-05	0.000315565	up	--	--	--	--	--	--	--
gene-LOC112695212	3.58	4.28	3.21	10.66	3.95	8.62	183	207	150	543	198	395	0.465	-1.106	0.00199691	0.0205786	down	NC_037623.1	1424841	1426252	+	LOC112695212	--	K15692 E3 ubiquitin-protein ligase RNF13 [EC:2.3.2.27] | (RefSeq) RING-H2 finger protein ATL3-like (A)	RING-H2 finger protein ATL3 [Arachis duranensis]	RecName: Full=RING-H2 finger protein ATL60; EC=2.3.2.27 {ECO:0000305}; AltName: Full=RING-type E3 ubiquitin transferase ATL60 {ECO:0000305};	SubName: Full=Uncharacterized protein {ECO:0000313|EMBL:ESW11054.1};	FOG: Predicted E3 ubiquitin ligase	GO:0016021,integral component of membrane; GO:0046872,metal ion binding; GO:0061630,ubiquitin protein ligase activity; GO:0043161,proteasome-mediated ubiquitin-dependent protein catabolic process	RING-type zinc-finger
gene-LOC112695279	0	0	0	0.14	0.42	0.16	0	0	0	6	17	6	0.019	-5.732	0.00170566	0.0181083	down	NC_037623.1	2056571	2058668	-	LOC112695279	--	--	uncharacterized protein LOC107491917 [Arachis duranensis]	--	SubName: Full=Uncharacterized protein {ECO:0000313|EMBL:AFK35215.1};	--	GO:0016021,integral component of membrane	--
gene-LOC112695332	5.74	6.06	7.71	12.26	12.91	14.65	472	471	579	1003	1040	1079	0.479	-1.061	1.54957e-09	6.83278e-08	down	NC_037623.1	2739985	2743827	-	LOC112695332	--	K14506 jasmonic acid-amino synthetase | (RefSeq) jasmonic acid-amido synthetase JAR1 (A)	jasmonic acid-amido synthetase JAR1 [Arachis duranensis]	RecName: Full=Jasmonic acid-amido synthetase JAR1 {ECO:0000305}; EC=6.3.2.-; AltName: Full=Auxin-responsive GH3-like protein 5 {ECO:0000303|PubMed:15856348}; Short=OsGH3-5 {ECO:0000303|PubMed:15856348}; AltName: Full=Indole-3-acetic acid-amido synthetase GH3.5 {ECO:0000305}; AltName: Full=Jasmonate-amino acid synthetase JAR1 {ECO:0000305}; AltName: Full=Protein JASMONATE RESISTANT 1 {ECO:0000303|…	SubName: Full=Uncharacterized protein {ECO:0000313|EMBL:BAT87869.1};	--	GO:0005773,vacuole; GO:0070566,adenylyltransferase activity; GO:0019899,enzyme binding; GO:0080123,jasmonate-amino synthetase activity; GO:0071365,cellular response to auxin stimulus; GO:0009864,induced systemic resistance, jasmonic acid mediated signaling pathway; GO:0009694,jasmonic acid metabolic process; GO:0031348,negative regulation of defense response; GO:0009640,photomorphogenesis; GO:000…	GH3 auxin-responsive promoter
gene-LOC112695391	0.63	1.59	0.51	0.06	0.05	0.14	50	119	37	5	4	10	10.495	3.392	1.2376e-06	3.31824e-05	up	NC_037623.1	3459172	3463846	-	LOC112695391	--	--	uncharacterized protein At5g08430 [Arachis duranensis]	RecName: Full=Uncharacterized protein At5g08430;	SubName: Full=zinc finger CCCH domain-containing protein 44-like {ECO:0000313|RefSeq:XP_004494744.1};	RNA polymerase I transcription factor UAF	GO:0003677,DNA binding	--
gene-LOC112695407	0.1	0.96	0.07	0	0	0	6	54	4	0	0	0	113.164	6.822	0.000160559	0.00249003	up	--	--	--	--	--	--	--
gene-LOC112695431	0.15	0.05	0.21	0.78	1.15	1.1	26	8	32	132	193	168	0.132	-2.923	9.35055e-10	4.24838e-08	down	NC_037623.1	3940751	3945465	+	LOC112695431	--	--	uncharacterized protein LOC107492045 [Arachis duranensis]	--	SubName: Full=Uncharacterized protein {ECO:0000313|EMBL:KYP39182.1};	--	--	Arabidopsis protein of unknown function
gene-LOC112695450	17.54	15.78	27.71	4.36	6.63	3.51	1043	887	1504	258	386	187	4.114	2.04	1.15497e-11	6.86519e-10	up	NC_037623.1	4122584	4124223	+	LOC112695450	--	K10406 kinesin family member C2/C3 | (RefSeq) kinesin KP1-like (A)	uncharacterized protein LOC107492064 [Arachis duranensis]	--	SubName: Full=Uncharacterized protein {ECO:0000313|EMBL:KYP71822.1};	--	--	Plant protein of unknown function (DUF868)
gene-LOC112695464	3.79	3.75	2.67	18.91	11.55	13.03	493	461	317	2447	1473	1518	0.229	-2.127	4.18708e-19	6.69488e-17	down	NC_037623.1	4273952	4282053	+	LOC112695464	--	K10357 myosin V | (RefSeq) hypothetical protein (A)	LOW QUALITY PROTEIN: serine/threonine-protein kinase EDR1-like [Arachis duranensis]	RecName: Full=Serine/threonine-protein kinase EDR1; EC=2.7.11.1; AltName: Full=MAPKK kinase EDR1; AltName: Full=Protein ENHANCED DISEASE RESISTANCE 1; Short=AtEDR1; AltName: Full=Serine/threonine/tyrosine-protein kinase 10;	SubName: Full=serine/threonine-protein kinase EDR1 {ECO:0000313|RefSeq:XP_004495773.1};	Tyrosine kinase specific for activated (GTP-bound) p21cdc42Hs	GO:0005829,cytosol; GO:0005769,early endosome; GO:0005783,endoplasmic reticulum; GO:0005768,endosome; GO:0005634,nucleus; GO:0005886,plasma membrane; GO:0005802,trans-Golgi network; GO:0012510,trans-Golgi network transport vesicle membrane; GO:0005524,ATP binding; GO:0016301,kinase activity; GO:0004709,MAP kinase kinase kinase activity; GO:0004712,protein serine/threonine/tyrosine kinase activity…	Haspin like kinase domain
gene-LOC112695553	1.1	5.49	1.92	0.22	0	0.54	50	237	80	10	0	22	11.019	3.462	0.000175134	0.00268912	up	NC_037623.1	5322056	5324363	-	LOC112695553	--	K15382 solute carrier family 50 (sugar transporter) | (RefSeq) bidirectional sugar transporter SWEET17-like (A)	bidirectional sugar transporter SWEET17-like [Arachis duranensis]	RecName: Full=Bidirectional sugar transporter SWEET16; Short=OsSWEET16;	RecName: Full=Bidirectional sugar transporter SWEET {ECO:0000256|RuleBase:RU910715}; Flags: Fragment;	Multitransmembrane protein	GO:0016021,integral component of membrane; GO:0005887,integral component of plasma membrane; GO:0051119,sugar transmembrane transporter activity; GO:0008643,carbohydrate transport	Sugar efflux transporter for intercellular exchange
gene-LOC112695565	4.64	4.93	0.98	10.43	11.54	10.94	239	240	46	535	583	505	0.312	-1.679	0.000266862	0.00386453	down	NC_037623.1	5454303	5458188	-	LOC112695565	--	K03188 urease accessory protein | (RefSeq) uncharacterized protein LOC108224146 isoform X1 (A)	F-box protein PP2-B15-like [Arachis duranensis]	RecName: Full=F-box protein PP2-B15; AltName: Full=Protein PHLOEM PROTEIN 2-LIKE B15; Short=AtPP2-B15;	SubName: Full=Uncharacterized protein {ECO:0000313|EMBL:AFK47687.1};	--	GO:0030246,carbohydrate binding	F-box-like
gene-LOC112695570	0.24	0.49	0.4	0.14	0.12	0.18	39	76	60	23	19	26	2.529	1.339	0.0058634	0.0489283	up	NC_037623.1	5576490	5583346	-	LOC112695570	--	K10406 kinesin family member C2/C3 | (RefSeq) kinesin-like protein KIN-14I isoform X1 (A)	kinesin-like protein KIN-14I isoform X8 [Arachis duranensis]	RecName: Full=Kinesin-like protein KIN-14Q {ECO:0000305}; AltName: Full=Kinesin O12; AltName: Full=OsKCH1 {ECO:0000303|PubMed:19561334};	RecName: Full=Kinesin-like protein {ECO:0000256|RuleBase:RU000394};	Kinesin (KAR3 subfamily)	GO:0015629,actin cytoskeleton; GO:0005737,cytoplasm; GO:0005871,kinesin complex; GO:0005874,microtubule; GO:0015630,microtubule cytoskeleton; GO:0003779,actin binding; GO:0005524,ATP binding; GO:0008569,ATP-dependent microtubule motor activity, minus-end-directed; GO:0016887,ATPase activity; GO:0008017,microtubule binding; GO:0003777,microtubule motor activity; GO:0043621,protein self-association…	Kinesin motor domain
gene-LOC112695583	4.19	3.15	2.85	12.07	11.43	10.38	187	133	116	536	500	415	0.294	-1.766	1.75001e-15	1.78542e-13	down	NC_037623.1	5795493	5796723	+	LOC112695583	--	K05953 nicotianamine synthase [EC:2.5.1.43] | (RefSeq) nicotianamine synthase (A)	nicotianamine synthase [Arachis duranensis]	RecName: Full=Nicotianamine synthase; EC=2.5.1.43; AltName: Full=Chloronerva; AltName: Full=S-adenosyl-L-methionine:S-adenosyl-L-methionine:S-adenosyl-methionine 3-amino-3-carboxypropyltransferase;	SubName: Full=Nicotianamine synthase {ECO:0000313|EMBL:KYP71297.1};	--	GO:0030410,nicotianamine synthase activity; GO:0030418,nicotianamine biosynthetic process	CheR methyltransferase, SAM binding domain
gene-LOC112695642	11.81	12.25	10.44	37.29	30.9	28.25	1950	1912	1574	6126	5000	4178	0.349	-1.519	1.46725e-22	3.52441e-20	down	NC_037623.1	6430146	6439823	+	LOC112695642	--	K12812 ATP-dependent RNA helicase UAP56/SUB2 [EC:3.6.4.13] | (RefSeq) DEAD-box ATP-dependent RNA helicase 56-like (A)	paladin [Arachis duranensis]	--	SubName: Full=Uncharacterized protein {ECO:0000313|EMBL:KRG96635.1, ECO:0000313|EnsemblPlants:GLYMA19G41111.1};	--	GO:0005737,cytoplasm; GO:0005634,nucleus; GO:0004725,protein tyrosine phosphatase activity	C-terminal general transcription factor TFIIE alpha
gene-LOC112695670	2	3.69	2.59	12.07	9.09	10.64	213	372	252	1282	951	1017	0.253	-1.981	6.31226e-16	6.79052e-14	down	NC_037623.1	6795851	6805888	+	LOC112695670	--	K02835 peptide chain release factor 1 | (RefSeq) uncharacterized protein LOC107492333 isoform X2 (A)	uncharacterized protein LOC107492333 isoform X2 [Arachis duranensis]	RecName: Full=ABC transporter B family member 3; Short=ABC transporter ABCB.3; Short=AtABCB3; AltName: Full=P-glycoprotein 3; AltName: Full=Putative multidrug resistance protein 3;	SubName: Full=peptide chain release factor 1-like, mitochondrial {ECO:0000313|RefSeq:XP_004494468.1};	Mitochondrial polypeptide chain release factor	GO:0016021,integral component of membrane; GO:0005524,ATP binding; GO:0042626,ATPase activity, coupled to transmembrane movement of substances; GO:0010329,auxin efflux transmembrane transporter activity; GO:0010540,basipetal auxin transport	RF-1 domain
gene-LOC112695689	0.19	0.21	0.06	0.79	0.63	1.26	18	19	5	75	59	107	0.168	-2.576	5.33799e-06	0.000124031	down	--	--	--	--	--	--	--
gene-LOC112695727	5.27	5.48	2.34	2.16	1.25	1.29	559	549	226	228	130	122	2.71	1.438	0.000106806	0.00174379	up	NC_037623.1	7470824	7474109	-	LOC112695727	--	K06611 stachyose synthetase [EC:2.4.1.67] | (RefSeq) stachyose synthase-like (A)	stachyose synthase-like [Arachis duranensis]	RecName: Full=Stachyose synthase; EC=2.4.1.67; AltName: Full=Galactinol--raffinose galactosyltransferase; Flags: Precursor;	SubName: Full=Uncharacterized protein {ECO:0000313|EMBL:KRG96544.1, ECO:0000313|EnsemblPlants:GLYMA19G40550.1};	--	GO:0005737,cytoplasm; GO:0047268,galactinol-raffinose galactosyltransferase activity; GO:0009312,oligosaccharide biosynthetic process; GO:0033532,stachyose biosynthetic process	Raffinose synthase or seed imbibition protein Sip1
gene-LOC112695751	6.35	7.98	3.99	15.16	11.95	11.57	207	246	119	492	382	338	0.461	-1.116	9.64298e-05	0.00159468	down	NC_037623.1	7728051	7730613	-	LOC112695751	--	--	E3 ubiquitin-protein ligase MARCH8 [Arachis duranensis]	--	SubName: Full=Putative zinc finger, RING-CH-type, Zinc finger, RING/FYVE/PHD-type {ECO:0000313|EMBL:OTG35811.1};	Protein involved in mRNA turnover and stability	GO:0016021,integral component of membrane; GO:0008270,zinc ion binding	Alkylmercury lyase
gene-LOC112695754	18.4	13.14	19.89	5.67	7.73	7.49	1445	975	1426	443	595	527	2.412	1.27	4.60959e-09	1.90037e-07	up	NC_037623.1	7837595	7840135	+	LOC112695754	--	K09527 DnaJ homolog subfamily C member 7 | (RefSeq) TPR repeat-containing thioredoxin TTL1-like (A)	uncharacterized protein LOC107646086 [Arachis ipaensis]	--	SubName: Full=Uncharacterized protein {ECO:0000313|EMBL:KRH68246.1, ECO:0000313|EnsemblPlants:GLYMA03G37700.1};	--	--	Tetratricopeptide repeat
gene-LOC112695759	10.24	10.69	11.8	2.99	2.1	2.88	910	898	957	264	183	229	4.017	2.006	1.67718e-25	5.88188e-23	up	NC_037618.1	88937039	88942693	-	LOC112695759	--	--	uncharacterized protein LOC107492751 isoform X4 [Arachis duranensis]	--	SubName: Full=HMG (High mobility group) box protein {ECO:0000313|EMBL:KEH33462.1};	--	GO:0005634,nucleus; GO:0003677,DNA binding	Hydrogenase maturation protease
gene-LOC112695772	35.4	23.28	45.9	11.13	9.45	7.49	2587	1608	3063	809	677	490	3.642	1.865	3.0765e-12	1.99064e-10	up	NC_037623.1	8087037	8090572	-	LOC112695772	--	K20798 small RNA 2'-O-methyltransferase [EC:2.1.1.-] | (RefSeq) small RNA 2'-O-methyltransferase-like (A)	probable polygalacturonase [Arachis duranensis]	RecName: Full=Probable polygalacturonase; Short=PG {ECO:0000250|UniProtKB:Q7M1E7}; EC=3.2.1.15; AltName: Full=Pectinase {ECO:0000250|UniProtKB:Q7M1E7};	SubName: Full=Uncharacterized protein {ECO:0000313|EMBL:BAT86279.1};	--	GO:0016021,integral component of membrane; GO:0004650,polygalacturonase activity; GO:0005975,carbohydrate metabolic process	Glycosyl hydrolases family 28
gene-LOC112695802	2.64	3.63	3.33	0	0	0	144	187	166	0	0	0	885.584	9.79	1.55204e-15	1.60001e-13	up	--	--	--	--	--	--	--
gene-LOC112695807	4.18	8.49	3.81	27.64	8.25	8.69	137	263	114	901	265	255	0.358	-1.482	0.00257445	0.0252665	down	NC_037623.1	8506107	8507010	-	LOC112695807	--	K05770 translocator protein | (RefSeq) translocator protein homolog (A)	translocator protein homolog [Arachis ipaensis]	RecName: Full=Translocator protein homolog; Short=AtTSPO;	SubName: Full=translocator protein homolog {ECO:0000313|RefSeq:XP_014495651.1};	--	GO:0031969,chloroplast membrane; GO:0005783,endoplasmic reticulum; GO:0005789,endoplasmic reticulum membrane; GO:0005794,Golgi apparatus; GO:0000139,Golgi membrane; GO:0005795,Golgi stack; GO:0016021,integral component of membrane; GO:0016020,membrane; GO:0020037,heme binding; GO:0006778,porphyrin-containing compound metabolic process; GO:0009737,response to abscisic acid; GO:0006970,response to …	TspO/MBR family
gene-LOC112695814	0.39	0.23	0.29	0.84	1.12	0.83	18	10	12	38	50	34	0.321	-1.638	0.00232184	0.0232427	down	--	--	--	--	--	--	--
gene-LOC112695835	4.37	5.39	4.06	10.27	9.99	9.27	132	154	112	309	296	251	0.456	-1.132	2.04322e-07	6.32258e-06	down	NC_037623.1	8723947	8724780	-	LOC112695835	--	K03676 glutaredoxin 3 | (RefSeq) monothiol glutaredoxin-S1-like (A)	monothiol glutaredoxin-S1-like [Arachis duranensis]	RecName: Full=Monothiol glutaredoxin-S1; Short=AtGrxS1; AltName: Full=Protein ROXY 16;	SubName: Full=Uncharacterized protein {ECO:0000313|EMBL:KRG96390.1};	Glutaredoxin and related proteins	GO:0005737,cytoplasm; GO:0051537,2 iron, 2 sulfur cluster binding; GO:0009055,electron transfer activity; GO:0046872,metal ion binding; GO:0015035,protein disulfide oxidoreductase activity; GO:0045454,cell redox homeostasis	Glutaredoxin
gene-LOC112695836	0.18	0.73	0.07	1.02	0.94	4.36	6	23	2	34	31	131	0.15	-2.735	0.00234922	0.0234721	down	NC_037623.1	8728551	8729695	-	LOC112695836	--	K03676 glutaredoxin 3 | (RefSeq) monothiol glutaredoxin-S6 (A)	monothiol glutaredoxin-S6 [Arachis duranensis]	RecName: Full=Monothiol glutaredoxin-S6; Short=AtGrxS6; AltName: Full=Protein ROXY 17;	SubName: Full=monothiol glutaredoxin-S6 {ECO:0000313|RefSeq:XP_004494336.1};	Glutaredoxin and related proteins	GO:0005737,cytoplasm; GO:0051537,2 iron, 2 sulfur cluster binding; GO:0009055,electron transfer activity; GO:0046872,metal ion binding; GO:0015035,protein disulfide oxidoreductase activity; GO:0045454,cell redox homeostasis	Glutaredoxin
gene-LOC112695844	9.12	9.17	11.76	2.3	2.29	2.96	1119	1063	1317	280	275	325	3.904	1.965	5.78455e-25	1.86685e-22	up	NC_037623.1	8861077	8871120	-	LOC112695844	--	K15255 ATP-dependent DNA helicase PIF1 [EC:3.6.4.12] | (RefSeq) ATP-dependent DNA helicase PIF1-like (A)	uncharacterized protein LOC110269698 [Arachis ipaensis]	--	--	--	--	--
gene-LOC112695944	2.13	1.46	1.51	4.77	4.48	3.3	77	50	50	172	159	107	0.397	-1.334	4.95405e-05	0.000887932	down	--	--	--	--	--	--	--
gene-LOC112696004	4.91	6.72	3.64	20.98	11.86	9.16	300	388	203	1275	710	501	0.353	-1.501	1.04893e-05	0.000226422	down	NC_037623.1	11340765	11342449	-	LOC112696004	--	K13495 cis-zeatin O-glucosyltransferase [EC:2.4.1.215] | (RefSeq) zeatin O-glucosyltransferase (A)	zeatin O-glucosyltransferase [Arachis duranensis]	RecName: Full=Zeatin O-glucosyltransferase; EC=2.4.1.203; AltName: Full=Trans-zeatin O-beta-D-glucosyltransferase;	RecName: Full=Glycosyltransferase {ECO:0000256|RuleBase:RU362057}; EC=2.4.1.- {ECO:0000256|RuleBase:RU362057};	UDP-glucuronosyl and UDP-glucosyl transferase	GO:0050403,trans-zeatin O-beta-D-glucosyltransferase activity; GO:0050404,zeatin O-beta-D-xylosyltransferase activity; GO:0009690,cytokinin metabolic process; GO:0048439,flower morphogenesis; GO:0009965,leaf morphogenesis; GO:0045926,negative regulation of growth; GO:0006486,protein glycosylation; GO:0010380,regulation of chlorophyll biosynthetic process; GO:0010083,regulation of vegetative meris…	UDP-glucoronosyl and UDP-glucosyl transferase
gene-LOC112696013	1.41	1.16	0.45	4.87	3.9	3.18	58	45	17	199	157	117	0.247	-2.017	4.86837e-06	0.000113721	down	--	--	--	--	--	--	--
gene-LOC112696042	0.3	0.27	0.11	0.04	0.02	0	30	26	10	4	2	0	10.795	3.432	0.00147535	0.0160485	up	NC_037623.1	11946920	11951617	-	LOC112696042	--	K06617 raffinose synthase [EC:2.4.1.82] | (RefSeq) probable galactinol--sucrose galactosyltransferase 2 (A)	probable galactinol--sucrose galactosyltransferase 2 [Arachis duranensis]	RecName: Full=Probable galactinol--sucrose galactosyltransferase 2; EC=2.4.1.82; AltName: Full=Protein SEED IMBIBITION 2; AltName: Full=Raffinose synthase 2;	SubName: Full=Putative glycosyltransferase At1g55740 family {ECO:0000313|EMBL:KYP63278.1}; EC=2.4.1.67 {ECO:0000313|EMBL:KYP63278.1};	--	GO:0009506,plasmodesma; GO:0052692,raffinose alpha-galactosidase activity; GO:0016757,transferase activity, transferring glycosyl groups; GO:0034484,raffinose catabolic process; GO:0080167,response to karrikin; GO:0006979,response to oxidative stress	Raffinose synthase or seed imbibition protein Sip1
gene-LOC112696047	0.63	0.76	0.64	3.79	2.54	3.01	42	48	39	253	167	181	0.211	-2.246	1.7402e-13	1.33835e-11	down	--	--	--	--	--	--	--
gene-LOC112696059	5.55	4.16	1.37	10.51	10.97	7.13	369	261	83	695	714	424	0.377	-1.406	0.000901134	0.0106983	down	--	--	--	--	--	--	--
gene-LOC112696078	3.85	1.77	4.09	7.72	12.57	7.34	209	91	203	417	669	357	0.344	-1.538	1.90299e-05	0.000386662	down	NC_037623.1	12661315	12665701	+	LOC112696078	--	K18878 BHLH transcription factor Upa20 | (RefSeq) Upa20; transcription factor bHLH137-like (A)	transcription factor bHLH130-like isoform X1 [Arachis duranensis]	RecName: Full=Transcription factor bHLH130; AltName: Full=Basic helix-loop-helix protein 130; Short=AtbHLH130; Short=bHLH 130; AltName: Full=Transcription factor EN 69; AltName: Full=bHLH transcription factor bHLH130;	SubName: Full=Uncharacterized protein {ECO:0000313|EMBL:KRH67020.1, ECO:0000313|EnsemblPlants:GLYMA03G29750.4};	--	GO:0005634,nucleus; GO:0001046,core promoter sequence-specific DNA binding; GO:0003700,DNA-binding transcription factor activity; GO:0046983,protein dimerization activity; GO:0001228,DNA-binding transcription activator activity, RNA polymerase II-specific; GO:0048573,photoperiodism, flowering; GO:0006355,regulation of transcription, DNA-templated; GO:0006366,transcription by RNA polymerase II	Helix-loop-helix DNA-binding domain
gene-LOC112696104	1.53	1.35	1.77	0.02	0	0	67	56	71	1	0	0	177.426	7.471	5.35373e-09	2.17136e-07	up	NC_037623.1	12921864	12924441	-	LOC112696104	--	K12741 heterogeneous nuclear ribonucleoprotein A1/A3 | (RefSeq) UBP1-associated protein 2A (A)	UBP1-associated protein 2A [Arachis duranensis]	RecName: Full=UBP1-associated protein 2C;	SubName: Full=Uncharacterized protein {ECO:0000313|EMBL:KJB34462.1};	FOG: RRM domain	GO:0005730,nucleolus; GO:0005634,nucleus; GO:0003729,mRNA binding; GO:0008219,cell death; GO:0006952,defense response; GO:0009693,ethylene biosynthetic process; GO:0010150,leaf senescence	RNA recognition motif. (a.k.a. RRM, RBD, or RNP domain)
gene-LOC112696105	0.83	1.99	4.46	0	0	0	42	95	206	0	0	0	623.961	9.285	9.73599e-12	5.84659e-10	up	NC_037623.1	12936166	12938789	-	LOC112696105	--	--	myb family transcription factor PHL5 isoform X1 [Arachis duranensis]	--	SubName: Full=Uncharacterized protein {ECO:0000313|EMBL:KYP70595.1};	--	--	--
gene-LOC112696112	0.47	3.97	0.13	0	0	0	16	127	4	0	0	0	259.241	8.018	2.4132e-06	6.05083e-05	up	NC_037623.1	13076939	13078288	-	LOC112696112	--	--	late embryogenesis abundant protein group 4 protein [Arachis hypogaea]	RecName: Full=18 kDa seed maturation protein;	SubName: Full=Late embryogenesis abundant protein group 4 protein {ECO:0000313|EMBL:ADQ91840.1};	--	GO:0048030,disaccharide binding; GO:0070492,oligosaccharide binding; GO:0031210,phosphatidylcholine binding; GO:0009793,embryo development ending in seed dormancy	Late embryogenesis abundant (LEA) group 1
gene-LOC112696143	5.79	5.84	7.08	12.56	15.65	13.18	220	210	246	475	583	449	0.442	-1.178	1.55417e-09	6.84735e-08	down	NC_037623.1	13610745	13611793	-	LOC112696143	--	K01870 isoleucyl-tRNA synthetase [EC:6.1.1.5] | (RefSeq) isoleucine--tRNA ligase, chloroplastic/mitochondrial-like (A)	dirigent protein 21 [Arachis ipaensis]	RecName: Full=Dirigent protein 21; Short=AtDIR21; Flags: Precursor;	RecName: Full=Dirigent protein {ECO:0000256|RuleBase:RU363099};	--	GO:0005618,cell wall; GO:0005576,extracellular region; GO:0016853,isomerase activity	Dirigent-like protein
gene-LOC112696145	0.69	1.01	0.42	2.16	4.23	5.36	18	25	10	56	108	125	0.177	-2.494	1.74915e-06	4.56418e-05	down	NC_037623.1	13671537	13672255	-	LOC112696145	--	K01870 isoleucyl-tRNA synthetase [EC:6.1.1.5] | (RefSeq) isoleucine--tRNA ligase, chloroplastic/mitochondrial-like (A)	dirigent protein 21 [Arachis duranensis]	RecName: Full=Dirigent protein 21; Short=AtDIR21; Flags: Precursor;	RecName: Full=Dirigent protein {ECO:0000256|RuleBase:RU363099};	--	GO:0005618,cell wall; GO:0005576,extracellular region; GO:0016853,isomerase activity	Dirigent-like protein
gene-LOC112696205	0.04	0.05	0.05	0.3	0.26	2.68	2	2	2	14	12	111	0.042	-4.59	3.7612e-05	0.000694222	down	NC_037623.1	15875670	15878349	+	LOC112696205	--	--	uncharacterized protein LOC107492987 isoform X1 [Arachis duranensis]	--	SubName: Full=Uncharacterized protein {ECO:0000313|EMBL:KHN18985.1};	--	--	Procyclic acidic repetitive protein (PARP)
gene-LOC112696234	0.04	0.07	0.07	0.03	0.16	1.67	4	6	6	3	15	145	0.093	-3.428	0.00277734	0.0268554	down	NC_037623.1	16508267	16512299	-	LOC112696234	--	K20279 synaptojanin [EC:3.1.3.36] | (RefSeq) type I inositol polyphosphate 5-phosphatase 4-like (A)	type IV inositol polyphosphate 5-phosphatase 7 isoform X3 [Arachis ipaensis]	RecName: Full=Type IV inositol polyphosphate 5-phosphatase 7 {ECO:0000303|PubMed:21677096}; Short=At5PTase7 {ECO:0000303|PubMed:21677096}; EC=3.1.3.36 {ECO:0000269|PubMed:19473324, ECO:0000269|PubMed:21677096, ECO:0000269|PubMed:23658066}; EC=3.1.3.86 {ECO:0000269|PubMed:19473324, ECO:0000269|PubMed:21677096, ECO:0000269|PubMed:23658066}; AltName: Full=Protein CVP2 LIKE 1 {ECO:0000303|PubMed:1947…	SubName: Full=Uncharacterized protein {ECO:0000313|EMBL:KRH32041.1, ECO:0000313|EnsemblPlants:GLYMA10G03411.1};	Inositol polyphosphate 5-phosphatase and related proteins	GO:0005634,nucleus; GO:0005886,plasma membrane; GO:0034485,phosphatidylinositol-3,4,5-trisphosphate 5-phosphatase activity; GO:0004439,phosphatidylinositol-4,5-bisphosphate 5-phosphatase activity; GO:0071472,cellular response to salt stress; GO:0010305,leaf vascular tissue pattern formation; GO:0046856,phosphatidylinositol dephosphorylation; GO:2000377,regulation of reactive oxygen species metabo…	--
gene-LOC112696267	8.98	10.54	7.68	17.82	19.69	41	356	395	278	703	765	1456	0.34	-1.557	6.83437e-07	1.93187e-05	down	NC_037623.1	16940268	16941568	-	LOC112696267	--	K14484 auxin-responsive protein IAA | (RefSeq) auxin-induced protein 22E (A)	auxin-induced protein 22E [Arachis duranensis]	RecName: Full=Auxin-induced protein 22E; AltName: Full=Indole-3-acetic acid-induced protein ARG14;	RecName: Full=Auxin-induced protein {ECO:0000256|RuleBase:RU004549};	--	GO:0005634,nucleus; GO:0009734,auxin-activated signaling pathway; GO:0006355,regulation of transcription, DNA-templated; GO:0006351,transcription, DNA-templated	--
gene-LOC112696278	1.7	1.65	2.59	0.36	0.62	1.02	122	112	170	26	44	66	2.903	1.538	0.000462778	0.00613365	up	NC_037623.1	17233259	17237688	-	LOC112696278	--	K01807 ribose 5-phosphate isomerase A [EC:5.3.1.6] | (RefSeq) LOW QUALITY PROTEIN: probable ribose-5-phosphate isomerase 4, chloroplastic (A)	probable ribose-5-phosphate isomerase 4, chloroplastic [Arachis duranensis]	RecName: Full=Probable ribose-5-phosphate isomerase 4, chloroplastic; EC=5.3.1.6; AltName: Full=Phosphoriboisomerase 4; Flags: Precursor;	SubName: Full=Uncharacterized protein {ECO:0000313|EMBL:KOM53080.1};	Ribose 5-phosphate isomerase	GO:0009507,chloroplast; GO:0004751,ribose-5-phosphate isomerase activity; GO:0009052,pentose-phosphate shunt, non-oxidative branch	--
gene-LOC112696289	0.92	1.15	0.51	1.48	1.88	2.34	69	82	35	111	139	158	0.442	-1.178	0.0021379	0.0217448	down	NC_037623.1	17301931	17306523	-	LOC112696289	--	--	F-box/LRR-repeat protein 17 isoform X6 [Arachis duranensis]	RecName: Full=F-box/LRR-repeat protein 17; AltName: Full=F-box-like protein 17;	SubName: Full=F-box/LRR-repeat protein 17 {ECO:0000313|RefSeq:XP_004495144.1};	--	GO:0001673,male germ cell nucleus; GO:0019005,SCF ubiquitin ligase complex; GO:0009793,embryo development ending in seed dormancy; GO:0055047,generative cell mitosis; GO:0009555,pollen development; GO:0016567,protein ubiquitination; GO:0031146,SCF-dependent proteasomal ubiquitin-dependent protein catabolic process; GO:0048316,seed development	--
gene-LOC112696332	2.36	0.9	0.29	7.1	4.02	2.57	72	26	8	215	120	70	0.253	-1.98	0.00333735	0.0311986	down	NC_037618.1	93722626	93723465	+	LOC112696332	--	K01051 pectinesterase [EC:3.1.1.11] | (RefSeq) pectinesterase (A)	pectinesterase inhibitor 3-like [Arachis duranensis]	RecName: Full=Pectinesterase inhibitor 3 {ECO:0000305}; AltName: Full=Pectin methylesterase inhibitor 3 {ECO:0000303|PubMed:19097903}; Short=AtPMEI3 {ECO:0000303|PubMed:28082716}; Flags: Precursor;	SubName: Full=Uncharacterized protein {ECO:0000313|EMBL:OIW00209.1};	--	GO:0048046,apoplast; GO:0004857,enzyme inhibitor activity; GO:1902183,regulation of shoot apical meristem development	Plant invertase/pectin methylesterase inhibitor
gene-LOC112696394	0.51	0.94	0.65	0.08	0.21	0.09	25	43	29	4	10	4	5.319	2.411	0.000756566	0.00928193	up	NC_037623.1	19572683	19575102	+	LOC112696394	--	K14209 solute carrier family 36 (proton-coupled amino acid transporter) | (RefSeq) uncharacterized protein LOC109773794 (A)	GDSL esterase/lipase EXL3 [Arachis duranensis]	RecName: Full=GDSL esterase/lipase EXL3; EC=3.1.1.-; AltName: Full=Family II extracellular lipase 3; Short=Family II lipase EXL3; Flags: Precursor;	SubName: Full=Uncharacterized protein {ECO:0000313|EMBL:ESW32633.1};	--	GO:0005576,extracellular region; GO:0016298,lipase activity; GO:0016042,lipid catabolic process	GDSL-like Lipase/Acylhydrolase
gene-LOC112696407	10.49	14.33	14.46	0	0	0.08	464	599	584	0	0	3	539.816	9.076	1.43616e-25	5.10467e-23	up	NC_037623.1	19789959	19792979	+	LOC112696407	--	--	uncharacterized protein LOC107493232 [Arachis duranensis]	--	SubName: Full=Uncharacterized protein {ECO:0000313|EMBL:OIW14348.1};	--	GO:0003676,nucleic acid binding; GO:0004523,RNA-DNA hybrid ribonuclease activity	Caulimovirus viroplasmin
gene-LOC112696422	7.07	7.46	5.8	18.05	11.9	12.84	676	674	506	1716	1114	1099	0.463	-1.11	1.50427e-07	4.79588e-06	down	NC_037618.1	93906112	93910605	-	LOC112696422	--	K00789 S-adenosylmethionine synthetase [EC:2.5.1.6] | (RefSeq) S-adenosylmethionine synthase (A)	inter-alpha-trypsin inhibitor heavy chain H3 [Arachis duranensis]	--	SubName: Full=Uncharacterized protein {ECO:0000313|EMBL:PHU11548.1};	--	--	von Willebrand factor type A domain
gene-LOC112696427	0.13	0.13	0.11	0.29	0.6	0.33	12	11	9	26	54	27	0.294	-1.767	0.00402845	0.0362808	down	NC_037623.1	20411103	20416893	+	LOC112696427	--	K01919 glutamate--cysteine ligase [EC:6.3.2.2] | (RefSeq) LOW QUALITY PROTEIN: glutamate--cysteine ligase, chloroplastic (A)	LOW QUALITY PROTEIN: glutamate--cysteine ligase, chloroplastic [Arachis ipaensis]	RecName: Full=Glutamate--cysteine ligase, chloroplastic; EC=6.3.2.2; AltName: Full=Gamma-ECS; Short=GCS; AltName: Full=Gamma-glutamylcysteine synthetase; AltName: Full=Protein ROOT MERISTEMLESS 1; Short=AtGCL; AltName: Full=Protein cadmium-sensitive 2; AltName: Full=Protein phytoalexin-deficient 2; Flags: Precursor;	SubName: Full=Glutamate-cysteine ligase B {ECO:0000313|EMBL:AES94044.1};	--	GO:0009507,chloroplast; GO:0009570,chloroplast stroma; GO:0009536,plastid; GO:0005524,ATP binding; GO:0004357,glutamate-cysteine ligase activity; GO:0052544,defense response by callose deposition in cell wall; GO:0042742,defense response to bacterium; GO:0009816,defense response to bacterium, incompatible interaction; GO:0050832,defense response to fungus; GO:0002213,defense response to insect; G…	Glutamate-cysteine ligase family 2(GCS2)
gene-LOC112696435	10.3	7.76	9.24	3.19	5.92	4.25	542	386	444	167	305	200	2.002	1.002	0.000195385	0.00296203	up	NC_037623.1	20784494	20787994	+	LOC112696435	--	K17500 integrin-linked kinase-associated serine/threonine phosphatase 2C [EC:3.1.3.16] | (RefSeq) WAT1-related protein At3g18200 isoform X1 (A)	WAT1-related protein At2g37460 [Arachis duranensis]	RecName: Full=WAT1-related protein At2g37460;	RecName: Full=WAT1-related protein {ECO:0000256|RuleBase:RU363077};	--	GO:0016021,integral component of membrane; GO:0005886,plasma membrane; GO:0015171,amino acid transmembrane transporter activity; GO:0032973,amino acid export across plasma membrane; GO:0080144,amino acid homeostasis; GO:0043090,amino acid import	Tryptophan-associated transmembrane protein (Trp_oprn_chp)
gene-LOC112696437	2.33	1.27	0.93	5.03	2.89	4.03	60	31	22	129	73	93	0.372	-1.428	0.00204602	0.0210088	down	NC_037623.1	21041551	21042261	-	LOC112696437	--	K23480 zinc finger protein 362/384 | (RefSeq) zinc finger protein ZAT5 (A)	zinc finger protein ZAT11 [Arachis duranensis]	RecName: Full=Zinc finger protein ZAT11;	SubName: Full=Zinc finger protein 1 {ECO:0000313|EMBL:KYP34945.1};	FOG: Zn-finger	GO:0005634,nucleus; GO:0003700,DNA-binding transcription factor activity; GO:0046872,metal ion binding; GO:0003676,nucleic acid binding; GO:0071289,cellular response to nickel ion; GO:2000280,regulation of root development; GO:0006355,regulation of transcription, DNA-templated; GO:0010200,response to chitin; GO:0006351,transcription, DNA-templated	Ubiquitin-Binding Zinc Finger
gene-LOC112696481	4.3	2.4	3.06	1.3	0.82	0.41	140	74	91	42	26	12	3.761	1.911	0.000152304	0.00237884	up	NC_037618.1	93922838	93923735	-	LOC112696481	--	--	protein LURP-one-related 6 [Arachis duranensis]	RecName: Full=Protein LURP-one-related 6;	SubName: Full=LURP-one-like protein {ECO:0000313|EMBL:KEH15696.1};	--	--	LURP-one-related
gene-LOC112696487	9.93	7.4	3	25.63	26.67	28.95	569	401	157	1461	1498	1486	0.245	-2.032	4.61359e-09	1.90053e-07	down	NC_037623.1	25175255	25180587	-	LOC112696487	--	K06185 ATP-binding cassette, subfamily F, member 2 | (RefSeq) ABC transporter, conserved site (A)	Zinc finger, CCCH-type [Corchorus capsularis]	RecName: Full=Zinc finger CCCH domain-containing protein 11; Short=OsC3H11;	SubName: Full=Zinc finger, CCCH-type {ECO:0000313|EMBL:OMO72612.1};	Uncharacterized conserved protein, contains CCCH-type Zn-finger	GO:0003677,DNA binding; GO:0046872,metal ion binding	--
gene-LOC112696488	1.78	0.67	0.17	5.09	11.35	5.66	45	16	4	128	281	128	0.117	-3.101	2.30976e-06	5.81362e-05	down	NC_037623.1	25172286	25174034	+	LOC112696488	--	--	uncharacterized protein LOC107648163 [Arachis ipaensis]	--	SubName: Full=Uncharacterized protein {ECO:0000313|EMBL:KRG95913.1, ECO:0000313|EnsemblPlants:GLYMA19G36160.1};	--	GO:0016021,integral component of membrane	--
gene-LOC112696490	0.04	0.01	0.02	0.27	0.11	0.23	4	1	2	27	11	20	0.118	-3.088	0.00168575	0.0179222	down	NC_037623.1	25207001	25212400	+	LOC112696490	--	K17710 pentatricopeptide repeat domain-containing protein 1 | (RefSeq) pentatricopeptide repeat-containing protein At5g02830, chloroplastic-like isoform X1 (A)	pentatricopeptide repeat-containing protein At5g02830, chloroplastic [Arachis duranensis]	RecName: Full=Pentatricopeptide repeat-containing protein At5g02830, chloroplastic; Flags: Precursor;	SubName: Full=Uncharacterized protein {ECO:0000313|EMBL:KRG95907.1, ECO:0000313|EnsemblPlants:GLYMA19G36140.1};	FOG: PPR repeat	GO:0009507,chloroplast; GO:0043231,intracellular membrane-bounded organelle; GO:0004519,endonuclease activity; GO:0003723,RNA binding; GO:0009451,RNA modification	Mitochondrial ribonuclease P subunit (RPM2)
gene-LOC112696491	0.48	0.31	0.05	1.1	0.98	1.89	21	13	2	48	42	74	0.209	-2.256	0.00173162	0.0183505	down	NC_037623.1	25212382	25219464	-	LOC112696491	--	K10878 meiotic recombination protein SPO11 | (RefSeq) DNA topoisomerase 6 subunit A-like (A)	thioredoxin-like protein AAED1, chloroplastic isoform X1 [Arachis duranensis]	RecName: Full=Thioredoxin-like protein AAED1, chloroplastic; AltName: Full=AhpC/TSA antioxidant enzyme domain-containing protein 1; Flags: Precursor;	SubName: Full=Uncharacterized protein {ECO:0000313|EMBL:AFK45062.1};	Uncharacterized conserved protein	GO:0009507,chloroplast; GO:0016209,antioxidant activity; GO:0055114,oxidation-reduction process	--
gene-LOC112696492	1.61	1.63	0.25	6.38	6.19	9.37	76	73	11	300	287	397	0.156	-2.682	3.23753e-07	9.67123e-06	down	NC_037623.1	25229918	25234116	+	LOC112696492	--	K00939 adenylate kinase [EC:2.7.4.3] | (RefSeq) adenylate kinase 1, chloroplastic isoform X1 (A)	adenylate kinase 1, chloroplastic isoform X1 [Arachis duranensis]	RecName: Full=Adenylate kinase 1, chloroplastic; Short=AK 1; Short=AtPADK1; EC=2.7.4.3; AltName: Full=ATP-AMP transphosphorylase 1; AltName: Full=ATP:AMP phosphotransferase; AltName: Full=Adenylate monophosphate kinase 1; Short=AMK1; Flags: Precursor;	SubName: Full=Uncharacterized protein {ECO:0000313|EMBL:KRG95905.1, ECO:0000313|EnsemblPlants:GLYMA19G36120.1};	Adenylate kinase	GO:0009507,chloroplast; GO:0009570,chloroplast stroma; GO:0005737,cytoplasm; GO:0005634,nucleus; GO:0004017,adenylate kinase activity; GO:0005524,ATP binding; GO:0008652,cellular amino acid biosynthetic process; GO:0048364,root development; GO:0048367,shoot system development	Adenylate kinase, active site lid
gene-LOC112696493	0.82	0.64	0.39	2.26	2.22	2.33	73	54	32	200	194	186	0.267	-1.907	4.52075e-09	1.86961e-07	down	NC_037623.1	25743211	25749443	+	LOC112696493	--	K13424 WRKY transcription factor 33 | (RefSeq) probable WRKY transcription factor 58 (A)	WRKY transcription factor 44 [Arachis duranensis]	RecName: Full=WRKY transcription factor 44; AltName: Full=Protein TRANSPARENT TESTA GLABRA 2; AltName: Full=WRKY DNA-binding protein 44;	SubName: Full=WRKY transcription factor 44 {ECO:0000313|EMBL:KYP70831.1};	--	GO:0005634,nucleus; GO:0003700,DNA-binding transcription factor activity; GO:0043565,sequence-specific DNA binding; GO:0009957,epidermal cell fate specification; GO:0010214,seed coat development; GO:0006351,transcription, DNA-templated	WRKY DNA -binding domain
gene-LOC112696497	0	0	0	0	0.31	1.57	0	0	0	0	8	37	0.012	-6.429	0.00374687	0.0342534	down	--	--	--	--	--	--	--
gene-LOC112696517	4.19	4.23	5.4	0	0	0	388	370	457	0	0	0	2167.69	11.082	3.81766e-20	6.78473e-18	up	--	--	--	--	--	--	--
gene-LOC112696518	22.88	23.39	19.96	50.53	47.77	44.85	1823	1762	1452	4005	3730	3200	0.452	-1.146	1.268e-19	2.13109e-17	down	NC_037623.1	29593891	29596088	+	LOC112696518	--	--	uncharacterized protein LOC107493473 [Arachis duranensis]	--	SubName: Full=Uncharacterized protein {ECO:0000313|EMBL:KRH67681.1, ECO:0000313|EnsemblPlants:GLYMA03G33763.1};	--	GO:0016021,integral component of membrane; GO:0008168,methyltransferase activity	Methyltransferase domain
gene-LOC112696522	0.68	0.59	0.48	1.5	1.33	3.1	79	65	51	173	151	322	0.291	-1.781	4.67724e-06	0.0001095	down	--	--	--	--	--	--	--
gene-LOC112696527	3.44	6.16	4.54	0	0	0	49	83	59	0	0	0	340.278	8.411	1.06266e-10	5.46122e-09	up	--	--	--	--	--	--	--
gene-LOC112696532	0.38	0.63	0.63	0	0	0	25	39	38	0	0	0	182.392	7.511	5.64846e-08	1.95356e-06	up	--	--	--	--	--	--	--
gene-LOC112696541	0	0	0	0.87	3.2	0.71	0	0	0	91	329	67	0.001	-9.794	3.9738e-13	2.89131e-11	down	--	--	--	--	--	--	--
gene-LOC112696565	4.3	4.59	6.22	0	0	0	227	229	300	0	0	0	1351.17	10.4	1.51266e-17	2.01452e-15	up	NC_037623.1	42622010	42625106	+	LOC112696565	--	K00161 pyruvate dehydrogenase E1 component alpha subunit [EC:1.2.4.1] | (RefSeq) pyruvate dehydrogenase E1 component subunit alpha, mitochondrial-like isoform X1 (A)	uncharacterized protein LOC107493589 isoform X1 [Arachis duranensis]	RecName: Full=Pyruvate dehydrogenase E1 component subunit alpha, mitochondrial; Short=PDHE1-A; EC=1.2.4.1; Flags: Precursor;	SubName: Full=Uncharacterized protein {ECO:0000313|EMBL:KQL31447.1, ECO:0000313|EnsemblPlants:Si018548m};	Pyruvate dehydrogenase E1, alpha subunit	GO:0005759,mitochondrial matrix; GO:0004739,pyruvate dehydrogenase (acetyl-transferring) activity; GO:0006086,acetyl-CoA biosynthetic process from pyruvate; GO:0006096,glycolytic process	Dehydrogenase E1 component
gene-LOC112696582	1.29	0.74	1.03	0	0.11	0	48	26	35	0	4	0	26.862	4.747	9.56861e-06	0.000209645	up	--	--	--	--	--	--	--
gene-LOC112696584	1.13	1.46	5.23	0	0	0	83	101	350	0	0	0	973.331	9.927	1.58872e-13	1.23085e-11	up	--	--	--	--	--	--	--
gene-LOC112696597	0.85	1.52	1.27	0.22	0.22	0.07	55	93	75	14	14	4	6.932	2.793	7.1617e-07	2.01681e-05	up	NC_037623.1	50383862	50387890	+	LOC112696597	--	K13496 UDP-glucosyl transferase 73C [EC:2.4.1.-] | (RefSeq) UDP-glycosyltransferase 73C6 (A)	UDP-glycosyltransferase 73C6 [Arachis duranensis]	RecName: Full=UDP-glycosyltransferase 73C3; EC=2.4.1.-;	RecName: Full=Glycosyltransferase {ECO:0000256|RuleBase:RU362057}; EC=2.4.1.- {ECO:0000256|RuleBase:RU362057};	UDP-glucuronosyl and UDP-glucosyl transferase	GO:0043231,intracellular membrane-bounded organelle; GO:0080043,quercetin 3-O-glucosyltransferase activity; GO:0080044,quercetin 7-O-glucosyltransferase activity; GO:0008152,metabolic process	UDP-glucoronosyl and UDP-glucosyl transferase
gene-LOC112696612	0.19	0.35	0.4	3.19	1.05	2.42	14	25	27	237	77	162	0.137	-2.868	1.59829e-08	6.03577e-07	down	NC_037623.1	54157909	54160117	-	LOC112696612	--	--	uncharacterized protein LOC107493784 [Arachis duranensis]	--	SubName: Full=uncharacterized protein LOC106757480 {ECO:0000313|RefSeq:XP_014495639.1};	--	--	--
gene-LOC112696635	1.9	1.97	0.85	4.74	4.81	3.52	56	55	23	139	139	93	0.353	-1.503	0.000209616	0.00315076	down	--	--	--	--	--	--	--
gene-LOC112696639	0.31	0.44	0.84	0.11	0.06	0	17	23	42	6	3	0	9.211	3.203	0.00130214	0.0145064	up	--	--	--	--	--	--	--
gene-LOC112696642	1.14	1.81	2.04	4.15	3.16	4.19	75	112	122	271	203	246	0.423	-1.24	2.96716e-05	0.000568625	down	NC_037618.1	94219348	94223028	+	LOC112696642	--	K03026 DNA-directed RNA polymerase III subunit RPC4 | (RefSeq) uncharacterized protein LOC107457758 (A)	uncharacterized protein LOC107457758 [Arachis duranensis]	--	SubName: Full=Uncharacterized protein {ECO:0000313|EMBL:KRH02633.1, ECO:0000313|EnsemblPlants:GLYMA17G05820.1};	DNA-directed RNA polymerase III subunit	GO:0005666,RNA polymerase III complex; GO:0003677,DNA binding; GO:0003899,DNA-directed 5'-3' RNA polymerase activity; GO:0006383,transcription by RNA polymerase III	Reverse transcriptase-like
gene-LOC112696643	0.57	1.35	8.53	0.13	0.84	0.61	23	51	312	5	33	22	6.524	2.706	0.00293831	0.0281241	up	--	--	--	--	--	--	--
gene-LOC112696653	1.64	1.54	1.44	0.59	0.6	0.52	89	79	71	32	32	25	2.635	1.398	0.000117698	0.00189923	up	NC_037623.1	63221242	63222734	-	LOC112696653	--	K10406 kinesin family member C2/C3 | (RefSeq) kinesin heavy chain, putative (A)	uncharacterized protein LOC107493756 [Arachis duranensis]	--	SubName: Full=Uncharacterized protein {ECO:0000313|EMBL:ACU23128.1, ECO:0000313|EnsemblPlants:GLYMA03G34940.2};	--	--	Plant protein of unknown function (DUF868)
gene-LOC112696666	0.13	0.19	0.15	0.97	0.41	0.32	23	32	24	169	71	50	0.27	-1.886	0.000402425	0.00547018	down	NC_037623.1	67625945	67633809	-	LOC112696666	--	K16296 serine carboxypeptidase-like clade I [EC:3.4.16.-] | (RefSeq) serine carboxypeptidase-like 12 (A)	LOW QUALITY PROTEIN: ABC transporter G family member 39-like [Arachis duranensis]	RecName: Full=ABC transporter G family member 39; Short=ABC transporter ABCG.39; Short=AtABCG39; AltName: Full=Pleiotropic drug resistance protein 11;	SubName: Full=Uncharacterized protein {ECO:0000313|EMBL:KRG96158.1, ECO:0000313|EnsemblPlants:GLYMA19G37760.2};	Pleiotropic drug resistance proteins (PDR1-15), ABC superfamily	GO:0016021,integral component of membrane; GO:0005886,plasma membrane; GO:0005524,ATP binding; GO:0042626,ATPase activity, coupled to transmembrane movement of substances; GO:0006855,drug transmembrane transport; GO:0000302,response to reactive oxygen species	RecF/RecN/SMC N terminal domain
gene-LOC112696671	0.9	0.51	0.87	1.27	1.72	3.89	89	48	79	125	167	346	0.327	-1.613	0.000411188	0.00557488	down	NC_037623.1	68416844	68422343	+	LOC112696671	--	K09060 plant G-box-binding factor | (RefSeq) uncharacterized protein LOC109782370 (A)	basic leucine zipper 10 [Arachis duranensis]	RecName: Full=Transcription factor HBP-1a; AltName: Full=Histone-specific transcription factor HBP1;	SubName: Full=Uncharacterized protein {ECO:0000313|EMBL:KRG96178.1, ECO:0000313|EnsemblPlants:GLYMA19G37801.1};	--	GO:0005634,nucleus; GO:0003677,DNA binding; GO:0003700,DNA-binding transcription factor activity; GO:0006351,transcription, DNA-templated	bZIP transcription factor
gene-LOC112696674	1.76	3.49	2.8	8.4	5.29	3.6	71	133	103	337	209	130	0.452	-1.146	0.00399547	0.0360827	down	NC_037623.1	68850166	68852758	-	LOC112696674	--	K17560 unconventional prefoldin RPB5 interactor 1 | (RefSeq) RNA polymerase II subunit 5-mediating protein homolog (A)	RNA polymerase II subunit 5-mediating protein homolog [Arachis ipaensis]	RecName: Full=Protein NSP-INTERACTING KINASE 3; EC=2.7.11.1; AltName: Full=LRR receptor-like serine/threonine-protein kinase NIK3; Flags: Precursor;	SubName: Full=protein NSP-INTERACTING KINASE 3 {ECO:0000313|RefSeq:XP_004489819.1};	--	GO:0016021,integral component of membrane; GO:0005886,plasma membrane; GO:0005524,ATP binding; GO:0004675,transmembrane receptor protein serine/threonine kinase activity; GO:0007166,cell surface receptor signaling pathway; GO:0006952,defense response; GO:0006468,protein phosphorylation; GO:0016032,viral process	Leucine Rich repeat
gene-LOC112696719	1.32	1.77	2.17	0	0.15	0	55	70	83	0	6	0	34.549	5.111	1.20257e-08	4.62772e-07	up	--	--	--	--	--	--	--
gene-LOC112696734	17.09	19.17	25.14	0	0	0	883	936	1186	0	0	0	5372.27	12.391	5.53832e-25	1.79842e-22	up	--	--	--	--	--	--	--
gene-LOC112696738	2.7	5.59	5.54	0	0.01	0	192	376	360	0	1	0	854.118	9.738	3.55164e-15	3.46631e-13	up	--	--	--	--	--	--	--
gene-LOC112696742	4.17	3.53	2.82	1.17	1.98	1.46	144	115	89	40	67	45	2.236	1.161	0.00116118	0.0132081	up	NC_037623.1	78027455	78028406	+	LOC112696742	--	K13206 coiled-coil domain-containing protein 55 | (RefSeq) LOW QUALITY PROTEIN: nuclear speckle splicing regulatory protein 1 (A)	uncharacterized protein LOC107494066 [Arachis duranensis]	--	SubName: Full=Uncharacterized protein {ECO:0000313|EMBL:OAY42962.1};	--	--	--
gene-LOC112696778	4.71	4.82	7.49	0	0	0.01	399	386	580	0	0	1	1254.97	10.293	2.4365e-17	3.14919e-15	up	NC_037623.1	81895994	81899127	-	LOC112696778	--	K01760 cystathionine beta-lyase [EC:4.4.1.8] | (RefSeq) cystathionine beta-lyase, chloroplastic isoform X1 (A)	cystathionine beta-lyase, chloroplastic-like [Arachis duranensis]	RecName: Full=Cystathionine beta-lyase, chloroplastic; Short=CBL; EC=4.4.1.8; AltName: Full=Beta-cystathionase; AltName: Full=Cysteine lyase; Flags: Precursor;	SubName: Full=Uncharacterized protein {ECO:0000313|EMBL:ERN20601.1};	Cystathionine beta-lyases/cystathionine gamma-synthases	GO:0009507,chloroplast; GO:0009570,chloroplast stroma; GO:0004121,cystathionine beta-lyase activity; GO:0004123,cystathionine gamma-lyase activity; GO:0003962,cystathionine gamma-synthase activity; GO:0030170,pyridoxal phosphate binding; GO:0019343,cysteine biosynthetic process via cystathionine; GO:0019279,L-methionine biosynthetic process from L-homoserine via cystathionine; GO:0019346,transsul…	Cys/Met metabolism PLP-dependent enzyme
gene-LOC112696783	6.04	7.04	7.5	0	0	0	335	369	380	0	0	0	1931.97	10.916	1.25315e-19	2.11289e-17	up	--	--	--	--	--	--	--
gene-LOC112696834	0.39	0.1	0.38	0.48	0.79	4.75	20	5	18	25	40	221	0.143	-2.807	0.00103576	0.0120013	down	NC_037623.1	86818067	86822008	+	LOC112696834	--	K14399 polyribonucleotide 5'-hydroxyl-kinase [EC:2.7.1.78] | (RefSeq) Clp1-domain-containing protein (A)	random slug protein 5-like [Arachis ipaensis]	RecName: Full=Phosphatidylinositol/phosphatidylcholine transfer protein SFH8; AltName: Full=Protein SEC FOURTEEN HOMOLOGS 8; Short=AtSFH8;	SubName: Full=Uncharacterized protein {ECO:0000313|EMBL:AFK36318.1};	Phosphatidylinositol transfer protein PDR16 and related proteins	GO:0000139,Golgi membrane; GO:0005886,plasma membrane; GO:0015031,protein transport	CRAL/TRIO, N-terminal domain
gene-LOC112696838	0	0	0	0.4	1.02	0.42	0	0	0	19	48	18	0.006	-7.284	7.22197e-07	2.03161e-05	down	NC_037623.1	86932476	86936823	-	LOC112696838	--	K23222 nuclease HARBI1 [EC:3.1.-.-] | (RefSeq) putative nuclease HARBI1 (A)	protein ALP1-like isoform X1 [Arachis ipaensis]	--	SubName: Full=uncharacterized protein LOC103699875 {ECO:0000313|RefSeq:XP_008780093.1};	Predicted transposase	--	DDE superfamily endonuclease
gene-LOC112696862	1.82	2.06	0.77	0.05	0	0	72	77	28	2	0	0	86.259	6.431	1.11636e-07	3.64304e-06	up	--	--	--	--	--	--	--
gene-LOC112696870	2.94	3.71	1.18	9.72	10.5	9.59	166	198	61	546	581	485	0.256	-1.965	3.67208e-08	1.30608e-06	down	NC_037623.1	88839396	88842291	+	LOC112696870	--	--	uncharacterized protein LOC107472204 isoform X1 [Arachis duranensis]	RecName: Full=Golgin candidate 6; Short=AtGC6; AltName: Full=Protein MAIGO 4 {ECO:0000303|PubMed:20837504};	SubName: Full=Uncharacterized protein {ECO:0000313|EMBL:OIW14027.1};	--	GO:0005829,cytosol; GO:0005783,endoplasmic reticulum; GO:0012507,ER to Golgi transport vesicle membrane; GO:0005794,Golgi apparatus; GO:0000139,Golgi membrane; GO:0005795,Golgi stack; GO:0008565,protein transporter activity; GO:0006888,ER to Golgi vesicle-mediated transport; GO:0048211,Golgi vesicle docking; GO:0061025,membrane fusion; GO:0009791,post-embryonic development; GO:0032527,protein exi…	--
gene-LOC112696877	1.91	2.15	2.74	0	0	0	151	161	198	0	0	0	911.168	9.832	1.32544e-15	1.38416e-13	up	NC_037623.1	88983572	88987211	-	LOC112696877	--	--	uncharacterized protein LOC110267187 [Arachis ipaensis]	--	--	--	--	Plant transposase (Ptta/En/Spm family)
gene-LOC112696894	0.6	0.44	0.29	0.42	2	1.94	49	34	22	34	160	142	0.301	-1.731	0.00375747	0.0343103	down	NC_037623.1	90558199	90560945	-	LOC112696894	--	K13754 solute carrier family 24 (sodium/potassium/calcium exchanger), member 6 | (RefSeq) cation/calcium exchanger 1 (A)	cation/calcium exchanger 1 [Arachis duranensis]	RecName: Full=Cation/calcium exchanger 1; Short=AtCCX1; AltName: Full=Protein CATION EXCHANGER 7;	SubName: Full=Uncharacterized protein {ECO:0000313|EMBL:KRG94908.1, ECO:0000313|EnsemblPlants:GLYMA19G29520.1};	K+-dependent Na+:Ca2+ antiporter	GO:0016021,integral component of membrane; GO:0005774,vacuolar membrane; GO:0015297,antiporter activity; GO:0006813,potassium ion transport; GO:0006814,sodium ion transport	--
gene-LOC112696928	14.72	14.05	11.93	6.51	6.7	5.82	839	757	621	369	374	297	2.089	1.063	2.41209e-10	1.18035e-08	up	NC_037618.1	94516128	94530597	-	LOC112696928	--	K02684 DNA primase small subunit [EC:2.7.7.-] | (RefSeq) DNA primase small subunit isoform X1 (A)	DNA primase small subunit isoform X2 [Arachis duranensis]	--	RecName: Full=DNA primase {ECO:0000256|RuleBase:RU003514}; EC=2.7.7.- {ECO:0000256|RuleBase:RU003514};	Eukaryotic-type DNA primase, catalytic (small) subunit	--	DNA primase small subunit
gene-LOC112696940	418.28	482.49	432.31	243.72	165.68	169.48	12539	13674	11834	7268	4867	4550	2.246	1.167	1.59922e-10	8.04273e-09	up	NC_037623.1	92216816	92218306	+	LOC112696940	--	--	protein SRC1 [Arachis duranensis]	RecName: Full=Protein SRC1 {ECO:0000305}; AltName: Full=Protein SOYBEAN GENE REGULATED BY COLD 1 {ECO:0000303|Ref.1};	SubName: Full=Uncharacterized protein {ECO:0000313|EMBL:KRH06662.1, ECO:0000313|EnsemblPlants:GLYMA16G04190.4};	--	GO:0046872,metal ion binding	--
gene-LOC112696945	3.85	0.08	1.26	0.24	0.12	0.04	97	2	29	6	3	1	12.461	3.639	0.00215626	0.0218766	up	--	--	--	--	--	--	--
gene-LOC112696973	72.77	63.83	112.93	259.54	275.44	218.92	5600	4644	7936	19869	20772	15088	0.324	-1.627	6.3558e-13	4.5182e-11	down	NC_037623.1	93526404	93529311	-	LOC112696973	--	--	DNA ligase 1 [Arachis duranensis]	--	SubName: Full=Uncharacterized protein {ECO:0000313|EMBL:KRG94852.1, ECO:0000313|EnsemblPlants:GLYMA19G29031.4};	--	--	PRA1 family protein
gene-LOC112696978	29.51	26.49	30.55	65.82	55.49	83.87	2266	1923	2142	5027	4175	5767	0.413	-1.275	2.74143e-13	2.04558e-11	down	NC_037618.1	94773176	94775970	-	LOC112696978	--	K04733 interleukin-1 receptor-associated kinase 4 [EC:2.7.11.1] | (RefSeq) uncharacterized protein LOC110908553 (A)	IQ domain-containing protein IQM1 [Arachis duranensis]	RecName: Full=IQ domain-containing protein IQM4 {ECO:0000305}; AltName: Full=IQ motif-containing protein 4 {ECO:0000303|Ref.5};	SubName: Full=Uncharacterized protein {ECO:0000313|EMBL:KRH02688.1, ECO:0000313|EnsemblPlants:GLYMA17G06150.2};	--	GO:0005737,cytoplasm; GO:0005634,nucleus	IQ calmodulin-binding motif
gene-LOC112696986	2.29	2.75	2.76	5.54	6.44	4.87	88	100	97	212	243	168	0.451	-1.148	5.73123e-06	0.000132524	down	NC_037623.1	93899144	93900995	+	LOC112696986	--	K02349 DNA polymerase theta [EC:2.7.7.7] | (RefSeq) helicase and polymerase-containing protein TEBICHI-like isoform X1 (A)	two-on-two hemoglobin-3 isoform X1 [Arachis ipaensis]	RecName: Full=Two-on-two hemoglobin-3; Short=AtGLB3; AltName: Full=2-on-2 hemoglobin-3;	SubName: Full=2-on-2 hemoglobin {ECO:0000313|EMBL:AES58822.2};	--	GO:0046872,metal ion binding; GO:0019825,oxygen binding; GO:0005344,oxygen carrier activity; GO:0015671,oxygen transport; GO:0009733,response to auxin; GO:0001666,response to hypoxia	Bacterial-like globin
gene-LOC112697020	7	9.31	4.74	4.05	1.77	1.65	445	559	275	256	110	94	2.736	1.452	0.000261309	0.00380253	up	NC_037623.1	95239640	95241761	-	LOC112697020	--	K00521 ferric-chelate reductase [EC:1.16.1.7] | (RefSeq) ferric reduction oxidase 7, chloroplastic-like (A)	NAC transcription factor 29 [Arachis duranensis]	RecName: Full=NAC transcription factor 47 {ECO:0000305}; AltName: Full=NAC domain-containing protein 47 {ECO:0000305}; Short=ANAC047 {ECO:0000305}; AltName: Full=Protein SPEEDY HYPONASTIC GROWTH {ECO:0000303|PubMed:24363315};	SubName: Full=NAC domain {ECO:0000313|EMBL:OVA00531.1};	--	GO:0005634,nucleus; GO:0003700,DNA-binding transcription factor activity; GO:0043565,sequence-specific DNA binding; GO:0009793,embryo development ending in seed dormancy; GO:0010365,positive regulation of ethylene biosynthetic process; GO:0009413,response to flooding; GO:0006351,transcription, DNA-templated	--
gene-LOC112697028	0.89	1.01	1.06	0.38	0.49	0.41	152	162	164	65	81	62	2.262	1.177	1.21503e-05	0.000258457	up	--	--	--	--	--	--	--
gene-LOC112697052	4.37	3.53	5.24	9.71	13.83	13.32	253	193	277	559	784	690	0.349	-1.517	5.01169e-11	2.71617e-09	down	NC_037623.1	97437591	97442893	-	LOC112697052	--	--	OTU domain-containing protein DDB_G0284757 [Arachis duranensis]	--	SubName: Full=Uncharacterized protein {ECO:0000313|EMBL:KRH70106.1, ECO:0000313|EnsemblPlants:GLYMA02G07620.1};	OTU (ovarian tumor)-like cysteine protease	--	--
gene-LOC112697055	1.46	0.9	0.67	5.33	3.89	2.91	50	29	21	181	130	89	0.245	-2.031	2.55605e-06	6.37558e-05	down	--	--	--	--	--	--	--
gene-LOC112697064	1.06	0.8	0.24	2.27	3.42	3.96	103	73	21	219	325	344	0.213	-2.232	2.04883e-06	5.24612e-05	down	NC_037623.1	97807548	97820742	-	LOC112697064	--	K03128 transcription initiation factor TFIID subunit 2 | (RefSeq) transcription initiation factor TFIID subunit 2 (A)	transcription initiation factor TFIID subunit 2 [Arachis ipaensis]	RecName: Full=Transcription initiation factor TFIID subunit 2; AltName: Full=TBP-associated factor 2; Short=AtTAF2;	SubName: Full=transcription initiation factor TFIID subunit 2 isoform X3 {ECO:0000313|RefSeq:XP_012573502.1};	TATA binding protein associated factor	GO:0009506,plasmodesma; GO:0005669,transcription factor TFIID complex; GO:0003682,chromatin binding; GO:0008237,metallopeptidase activity; GO:0001129,NA; GO:0043565,sequence-specific DNA binding; GO:0044212,transcription regulatory region DNA binding; GO:0008270,zinc ion binding; GO:0045944,positive regulation of transcription by RNA polymerase II	--
gene-LOC112697083	1.38	2.66	4.36	0.53	0.19	0.1	89	162	256	34	12	6	9.852	3.3	1.09078e-07	3.564e-06	up	--	--	--	--	--	--	--
gene-LOC112697094	1.53	0.6	1.2	1.21	3.22	5.42	100	37	72	79	207	318	0.333	-1.586	0.0032199	0.0303391	down	NC_037618.1	94874449	94879740	-	LOC112697094	--	K00279 cytokinin dehydrogenase [EC:1.5.99.12] | (RefSeq) cytokinin dehydrogenase 3-like (A)	cytokinin dehydrogenase 3-like [Arachis duranensis]	RecName: Full=Cytokinin dehydrogenase 10; EC=1.5.99.12; AltName: Full=Cytokinin oxidase 10; Short=OsCKX10; Flags: Precursor;	SubName: Full=Cytokinin dehydrogenase 3 {ECO:0000313|EMBL:KHN06618.1}; EC=1.5.99.12 {ECO:0000313|EMBL:KHN06618.1};	Proteins containing the FAD binding domain	GO:0005615,extracellular space; GO:0019139,cytokinin dehydrogenase activity; GO:0050660,flavin adenine dinucleotide binding; GO:0016614,oxidoreductase activity, acting on CH-OH group of donors; GO:0009690,cytokinin metabolic process	Cytokinin dehydrogenase 1, FAD and cytokinin binding
gene-LOC112697150	4.89	8.17	6.97	13.22	14.44	12.09	318	502	414	855	920	704	0.491	-1.025	2.77259e-06	6.86364e-05	down	--	--	--	--	--	--	--
gene-LOC112697174	0.41	1.42	1.4	0	0	0	18	59	56	0	0	0	239.408	7.903	2.40892e-08	8.81846e-07	up	--	--	--	--	--	--	--
gene-LOC112697175	1.95	1.73	1.79	0.07	0.05	0.29	172	144	144	6	4	23	13.401	3.744	7.98594e-11	4.19681e-09	up	--	--	--	--	--	--	--
gene-LOC112697207	0.67	1.34	0.69	0.25	0.13	0.28	32	60	30	12	6	12	3.971	1.989	0.00162675	0.017402	up	NC_037623.1	102890611	102893334	-	LOC112697207	--	--	uncharacterized protein At4g15970 [Arachis duranensis]	RecName: Full=Uncharacterized protein At4g15970;	SubName: Full=Uncharacterized protein At4g15970 family {ECO:0000313|EMBL:KYP32566.1};	--	GO:0043231,intracellular membrane-bounded organelle; GO:0004519,endonuclease activity; GO:0003723,RNA binding; GO:0009451,RNA modification	Nucleotide-diphospho-sugar transferase
gene-LOC112697214	2.54	2.71	1.72	6.33	6.98	6.34	210	212	130	521	566	470	0.346	-1.529	4.13704e-12	2.62837e-10	down	NC_037618.1	95195196	95199309	-	LOC112697214	--	K03262 translation initiation factor 5 | (RefSeq) eukaryotic translation initiation factor 5-like (A)	eukaryotic translation initiation factor 5-like, partial [Arachis ipaensis]	RecName: Full=Eukaryotic translation initiation factor 5; Short=eIF-5;	SubName: Full=eukaryotic translation initiation factor 5 {ECO:0000313|RefSeq:XP_014498058.1};	Translation initiation factor 5 (eIF-5)	GO:0005525,GTP binding; GO:0003743,translation initiation factor activity	eIF4-gamma/eIF5/eIF2-epsilon
gene-LOC112697225	3.85	4.68	6.51	0	0	0	81	93	125	0	0	0	535.506	9.065	7.88681e-13	5.52444e-11	up	--	--	--	--	--	--	--
gene-LOC112697228	6.62	18.9	5.34	2.61	1.6	3.43	194	524	143	76	46	90	3.94	1.978	6.80704e-05	0.00117443	up	NC_037623.1	103306099	103308680	+	LOC112697228	--	K22138 mitochondrial pyruvate carrier 1 | (RefSeq) mitochondrial pyruvate carrier 1 (A)	mitochondrial pyruvate carrier 1 [Arachis duranensis]	RecName: Full=Mitochondrial pyruvate carrier 1 {ECO:0000305}; Short=AtMPC1 {ECO:0000305};	RecName: Full=Mitochondrial pyruvate carrier {ECO:0000256|RuleBase:RU363100};	Uncharacterized conserved protein	GO:0031305,integral component of mitochondrial inner membrane; GO:0016020,membrane; GO:0005739,mitochondrion; GO:0005886,plasma membrane; GO:0005774,vacuolar membrane; GO:0050833,pyruvate transmembrane transporter activity; GO:0006850,mitochondrial pyruvate transmembrane transport; GO:0010119,regulation of stomatal movement	Mitochondrial pyruvate carriers
gene-LOC112697279	0.2	0.13	0.35	0.6	0.9	0.74	10	6	16	30	44	33	0.296	-1.757	0.00490476	0.0425276	down	NC_037623.1	104480383	104484670	-	LOC112697279	--	K01206 alpha-L-fucosidase [EC:3.2.1.51] | (RefSeq) alpha-L-fucosidase 3 (A)	GDSL esterase/lipase At5g14450 isoform X2 [Arachis duranensis]	RecName: Full=GDSL esterase/lipase At5g14450; EC=3.1.1.-; AltName: Full=Extracellular lipase At5g14450; Flags: Precursor;	SubName: Full=Uncharacterized protein {ECO:0000313|EMBL:ESW12957.1};	--	GO:0005576,extracellular region; GO:0009505,plant-type cell wall; GO:0009506,plasmodesma; GO:0016788,hydrolase activity, acting on ester bonds; GO:0016042,lipid catabolic process	--
gene-LOC112697304	4.55	2.74	4.13	1.26	1.92	1.14	386	220	320	106	160	87	2.582	1.369	1.44235e-05	0.000301683	up	NC_037623.1	105015051	105018303	-	LOC112697304	--	K04733 interleukin-1 receptor-associated kinase 4 [EC:2.7.11.1] | (RefSeq) cysteine-rich receptor-like protein kinase 42 (A)	cysteine-rich receptor-like protein kinase 42 [Arachis duranensis]	RecName: Full=Cysteine-rich receptor-like protein kinase 42; Short=Cysteine-rich RLK42; EC=2.7.11.-; Flags: Precursor;	SubName: Full=Uncharacterized protein {ECO:0000313|EMBL:OIV89271.1};	--	GO:0016021,integral component of membrane; GO:0005886,plasma membrane; GO:0005524,ATP binding; GO:0004674,protein serine/threonine kinase activity; GO:0006468,protein phosphorylation	Protein tyrosine kinase
gene-LOC112697313	1.71	1.84	2.06	5.15	4.87	3.78	147	150	162	442	411	292	0.396	-1.336	2.76086e-09	1.17695e-07	down	NC_037623.1	105282059	105290728	+	LOC112697313	--	K14165 atypical dual specificity phosphatase [EC:3.1.3.16 3.1.3.48] | (RefSeq) hypothetical protein (A)	phosphoglucan phosphatase LSF1, chloroplastic [Arachis duranensis]	RecName: Full=Phosphoglucan phosphatase LSF1, chloroplastic; EC=3.1.3.-; AltName: Full=Phosphoglucan phosphatase like sex Four1; AltName: Full=Protein LIKE SEX4 1; Flags: Precursor;	SubName: Full=Uncharacterized protein {ECO:0000313|EMBL:KRG94231.1, ECO:0000313|EnsemblPlants:GLYMA19G11100.2};	Dual specificity phosphatase	GO:0009507,chloroplast; GO:0009569,chloroplast starch grain; GO:0009570,chloroplast stroma; GO:0043036,starch grain; GO:0019203,carbohydrate phosphatase activity; GO:0008138,protein tyrosine/serine/threonine phosphatase activity; GO:0005983,starch catabolic process	Stage V sporulation protein AE1
gene-LOC112697335	0.15	0.4	0.21	1.15	0.89	0.93	4	10	5	30	23	22	0.249	-2.004	0.00548264	0.0465635	down	NC_037623.1	105632550	105633274	+	LOC112697335	--	--	uncharacterized protein LOC110263555 [Arachis ipaensis]	--	SubName: Full=uncharacterized protein LOC108997167 {ECO:0000313|RefSeq:XP_018828871.1};	--	--	--
gene-LOC112697349	0	0	0	0.59	1.21	1.76	0	0	0	44	89	118	0.002	-8.872	1.7319e-11	1.00559e-09	down	--	--	--	--	--	--	--
gene-LOC112697357	0.14	0.02	0.04	0.32	0.24	1.14	7	1	2	16	12	52	0.118	-3.08	0.00278825	0.0269328	down	--	--	--	--	--	--	--
gene-LOC112697375	1.66	1.66	0.44	3	4.55	3.6	54	51	13	97	145	105	0.329	-1.603	0.00152009	0.0164535	down	NC_037623.1	106277269	106280389	+	LOC112697375	--	--	uncharacterized protein LOC110272825 [Arachis duranensis]	--	--	--	--	--
gene-LOC112697404	2.45	2.42	2.55	0.87	1.34	1.12	246	230	234	87	132	101	2.178	1.123	7.0121e-06	0.000159202	up	NC_037623.1	107082882	107087425	-	LOC112697404	--	K04733 interleukin-1 receptor-associated kinase 4 [EC:2.7.11.1] | (RefSeq) probable inactive receptor kinase At4g23740 (A)	probable inactive receptor kinase At4g23740 [Arachis ipaensis]	RecName: Full=Inactive leucine-rich repeat receptor-like serine/threonine-protein kinase At5g24100; Flags: Precursor;	SubName: Full=Resistance protein {ECO:0000313|EMBL:ATB53030.1}; Flags: Fragment;	--	GO:0016021,integral component of membrane; GO:0005886,plasma membrane; GO:0005524,ATP binding; GO:0004672,protein kinase activity	--
gene-LOC112697418	0.56	0.56	0.83	1.77	1.33	1.16	39	37	53	123	91	73	0.445	-1.167	0.00211355	0.0215597	down	NC_037623.1	107385126	107399067	-	LOC112697418	--	K15406 wax-ester synthase / diacylglycerol O-acyltransferase [EC:2.3.1.75 2.3.1.20] | (RefSeq) WSD1; O-acyltransferase (WSD1-like) family protein (A)	O-acyltransferase WSD1 isoform X2 [Arachis duranensis]	RecName: Full=O-acyltransferase WSD1; AltName: Full=Diacylglycerol O-acyltransferase; Short=DGAT; EC=2.3.1.20; AltName: Full=Long-chain-alcohol O-fatty-acyltransferase; EC=2.3.1.75; AltName: Full=Wax synthase; Short=WS;	SubName: Full=Uncharacterized protein {ECO:0000313|EMBL:OIW18965.1};	--	GO:0005783,endoplasmic reticulum; GO:0005789,endoplasmic reticulum membrane; GO:0016021,integral component of membrane; GO:0005886,plasma membrane; GO:0102966,arachidoyl-CoA:1-dodecanol O-acyltransferase activity; GO:0004144,diacylglycerol O-acyltransferase activity; GO:0047196,long-chain-alcohol O-fatty-acyltransferase activity; GO:0103095,wax ester synthase activity; GO:0019432,triglyceride bio…	Wax ester synthase-like Acyl-CoA acyltransferase domain
gene-LOC112697433	0.21	0.18	0.7	2.84	2.27	5.4	5	4	15	66	52	113	0.102	-3.29	6.79315e-07	1.92229e-05	down	--	--	--	--	--	--	--
gene-LOC112697446	29.75	35.74	21.42	11.47	12.92	12.99	1238	1406	814	475	527	484	2.27	1.183	1.48413e-08	5.62887e-07	up	--	--	--	--	--	--	--
gene-LOC112697453	12.4	12.86	10.85	0	0	0	831	815	664	0	0	0	4095.78	12	8.79798e-24	2.45797e-21	up	NC_037623.1	108159725	108165445	+	LOC112697453	--	K14849 ribosomal RNA-processing protein 1 | (RefSeq) uncharacterized protein LOC112294706 (A)	uncharacterized protein LOC107495364 [Arachis duranensis]	--	SubName: Full=Uncharacterized protein {ECO:0000313|EMBL:AFK39357.1};	--	--	--
gene-LOC112697454	2.9	2.63	2.66	0.02	0.06	0.08	497	426	416	3	10	13	50.268	5.652	6.28466e-51	1.50275e-47	up	NC_037623.1	108169538	108179641	-	LOC112697454	--	K16296 serine carboxypeptidase-like clade I [EC:3.4.16.-] | (RefSeq) serine carboxypeptidase-like 12 (A)	pleiotropic drug resistance protein 1 [Arachis ipaensis]	RecName: Full=Pleiotropic drug resistance protein TUR2; Short=Protein Turion 2;	SubName: Full=Uncharacterized protein {ECO:0000313|EMBL:KRH16031.1, ECO:0000313|EnsemblPlants:GLYMA14G15390.1};	Pleiotropic drug resistance proteins (PDR1-15), ABC superfamily	GO:0016021,integral component of membrane; GO:0005886,plasma membrane; GO:0005524,ATP binding; GO:0016887,ATPase activity; GO:0006952,defense response	Glycosyl transferase family 8 C-terminal
gene-LOC112697462	0.44	0.1	0.28	0.02	0.02	0	46	10	27	2	2	0	20.415	4.352	0.000126529	0.00201943	up	--	--	--	--	--	--	--
gene-LOC112697494	0.93	0.4	0.53	5.57	4.29	5.97	69	28	36	412	313	398	0.115	-3.119	4.27439e-20	7.54545e-18	down	NC_037623.1	108821520	108825746	+	LOC112697494	--	--	uncharacterized protein LOC107495394 [Arachis duranensis]	--	SubName: Full=Uncharacterized protein {ECO:0000313|EMBL:KYP52526.1};	--	GO:0016021,integral component of membrane	Protein HRI1
gene-LOC112697501	4.43	2.4	2.19	12.46	14.7	12.69	224	115	101	627	729	575	0.222	-2.174	5.97527e-14	4.91719e-12	down	NC_037618.1	95475491	95479052	+	LOC112697501	--	K18486 heart-and neural crest derivatives-expressed protein 2 | (RefSeq) transcription factor bHLH27-like (A)	transcription factor bHLH35 [Arachis duranensis]	RecName: Full=Transcription factor bHLH35; AltName: Full=Basic helix-loop-helix protein 35; Short=AtbHLH35; Short=bHLH 35; AltName: Full=Transcription factor EN 41; AltName: Full=bHLH transcription factor bHLH035;	SubName: Full=Transcription factor bHLH35 {ECO:0000313|EMBL:KYP46729.1};	--	GO:0005634,nucleus; GO:0003677,DNA binding; GO:0046983,protein dimerization activity; GO:0006355,regulation of transcription, DNA-templated; GO:0006351,transcription, DNA-templated	Helix-loop-helix DNA-binding domain
gene-LOC112697513	0.89	0.78	0.67	1.73	1.01	4.7	57	47	39	110	63	269	0.31	-1.691	0.00189375	0.0197074	down	NC_037623.1	109113879	109115960	+	LOC112697513	--	--	uncharacterized protein LOC110273067 [Arachis duranensis]	--	SubName: Full=Uncharacterized protein {ECO:0000313|EMBL:KYP37251.1}; Flags: Fragment;	FOG: Transposon-encoded proteins with TYA, reverse transcriptase, integrase domains in various combinations	GO:0003676,nucleic acid binding; GO:0008270,zinc ion binding	C2H2 zinc-finger
gene-LOC112697558	0.2	0.09	0.09	1.74	0.49	2.45	10	4	4	86	24	109	0.079	-3.663	8.60999e-07	2.38383e-05	down	NC_037623.1	109974568	109976686	+	LOC112697558	--	K18834 WRKY transcription factor 1 | (RefSeq) WRKY transcription factor 1 isoform X1 (A)	probable WRKY transcription factor 40 isoform X1 [Arachis duranensis]	RecName: Full=Probable WRKY transcription factor 40; AltName: Full=WRKY DNA-binding protein 40;	SubName: Full=probable WRKY transcription factor 40 {ECO:0000313|RefSeq:XP_004501381.1};	--	GO:0005634,nucleus; GO:0003700,DNA-binding transcription factor activity; GO:0043565,sequence-specific DNA binding; GO:0044212,transcription regulatory region DNA binding; GO:0042742,defense response to bacterium; GO:0050832,defense response to fungus; GO:0045892,negative regulation of transcription, DNA-templated; GO:0031347,regulation of defense response; GO:0010200,response to chitin; GO:00022…	WRKY DNA -binding domain
gene-LOC112697561	15.84	17.2	18.49	54.07	49.43	52.36	786	807	838	2669	2404	2327	0.323	-1.63	6.08951e-38	6.04413e-35	down	NC_037623.1	110052044	110055266	+	LOC112697561	--	K01850 chorismate mutase [EC:5.4.99.5] | (RefSeq) chorismate mutase 2 isoform X1 (A)	chorismate mutase 2 isoform X2 [Arachis duranensis]	RecName: Full=Chorismate mutase 2; Short=AtCM2; EC=5.4.99.5; AltName: Full=CM-2;	RecName: Full=Chorismate mutase {ECO:0000256|PIRNR:PIRNR017318}; EC=5.4.99.5 {ECO:0000256|PIRNR:PIRNR017318};	Chorismate mutase	GO:0005737,cytoplasm; GO:0005829,cytosol; GO:0004106,chorismate mutase activity; GO:0009073,aromatic amino acid family biosynthetic process; GO:0046417,chorismate metabolic process	--
gene-LOC112697564	2.39	2.36	1.71	0.5	0.99	0.62	265	248	173	55	108	62	2.983	1.577	2.28499e-06	5.76326e-05	up	NC_037623.1	110062815	110068749	-	LOC112697564	--	K03063 26S proteasome regulatory subunit T3 | (RefSeq) 26S protease regulatory subunit 6B homolog (A)	BTB/POZ domain-containing protein NPY1 isoform X2 [Arachis duranensis]	RecName: Full=BTB/POZ domain-containing protein NPY1; AltName: Full=Protein ENHANCER OF PINOID; AltName: Full=Protein MACCHI-BOU 4; AltName: Full=Protein NAKED PINS IN YUC MUTANTS 1;	SubName: Full=BTB/POZ domain-containing protein NPY1 {ECO:0000313|EMBL:KHN35522.1};	--	GO:0005770,late endosome; GO:0005886,plasma membrane; GO:0004871,NA; GO:0045176,apical protein localization; GO:0010540,basipetal auxin transport; GO:0048825,cotyledon development; GO:0009908,flower development; GO:0010229,inflorescence development; GO:0048827,phyllome development; GO:0009911,positive regulation of flower development; GO:0016567,protein ubiquitination	NPH3 family
gene-LOC112697568	0.06	0.17	0.15	5.97	7.75	8.2	2	6	5	216	276	267	0.017	-5.896	7.9468e-33	5.64921e-30	down	NC_037623.1	110128999	110130150	+	LOC112697568	--	K03006 DNA-directed RNA polymerase II subunit RPB1 [EC:2.7.7.6] | (RefSeq) early nodulin-like protein 2 isoform X1 (A)	early nodulin-like protein 3 [Arachis duranensis]	RecName: Full=Early nodulin-like protein 3; AltName: Full=Phytocyanin-like protein; Flags: Precursor;	SubName: Full=Early nodulin-like protein 1 {ECO:0000313|EMBL:KYP72362.1};	--	GO:0031225,anchored component of membrane; GO:0046658,anchored component of plasma membrane; GO:0005886,plasma membrane; GO:0009506,plasmodesma; GO:0009055,electron transfer activity	Plastocyanin-like domain
gene-LOC112697573	10.98	9.33	11.87	4.74	3.24	3.48	550	442	543	236	159	156	2.744	1.456	2.73552e-10	1.32874e-08	up	NC_037623.1	110181585	110183872	-	LOC112697573	--	K03006 DNA-directed RNA polymerase II subunit RPB1 [EC:2.7.7.6] | (RefSeq) early nodulin-like protein 2 isoform X1 (A)	early nodulin-like protein 3 [Arachis duranensis]	RecName: Full=Early nodulin-like protein 1; AltName: Full=Phytocyanin-like protein; Flags: Precursor;	SubName: Full=Early nodulin-like protein 1 {ECO:0000313|EMBL:KHN15298.1};	--	GO:0031225,anchored component of membrane; GO:0046658,anchored component of plasma membrane; GO:0005886,plasma membrane; GO:0009506,plasmodesma; GO:0009055,electron transfer activity	--
gene-LOC112697601	1.42	1.17	1.26	5.18	2.43	2.95	78	61	63	283	131	145	0.356	-1.492	5.13438e-05	0.000916506	down	NC_037623.1	110419191	110422345	+	LOC112697601	--	K05894 12-oxophytodienoic acid reductase [EC:1.3.1.42] | (RefSeq) 12-oxophytodienoate reductase 1 (A)	12-oxophytodienoate reductase 1 [Arachis duranensis]	RecName: Full=12-oxophytodienoate reductase 2; EC=1.3.1.42; AltName: Full=12-oxophytodienoate-10,11-reductase 2; Short=AtOPR2; Short=OPDA-reductase 2;	SubName: Full=Uncharacterized protein {ECO:0000313|EMBL:OIV89716.1};	NADH:flavin oxidoreductase/12-oxophytodienoate reductase	GO:0005737,cytoplasm; GO:0005622,intracellular; GO:0016629,12-oxophytodienoate reductase activity; GO:0010181,FMN binding; GO:0055114,oxidation-reduction process; GO:0031408,oxylipin biosynthetic process; GO:0009611,response to wounding	NADH:flavin oxidoreductase / NADH oxidase family
gene-LOC112697623	7.8	5.23	8.99	12.3	18.04	20.03	341	216	359	535	773	784	0.429	-1.221	6.40116e-06	0.000146597	down	NC_037623.1	110700244	110701449	+	LOC112697623	--	K09286 EREBP-like factor | (RefSeq) hypothetical protein (A)	ethylene-responsive transcription factor ERF017-like [Arachis duranensis]	RecName: Full=Ethylene-responsive transcription factor ERF017;	SubName: Full=Uncharacterized protein {ECO:0000313|EMBL:KRH15713.1};	--	GO:0005634,nucleus; GO:0003677,DNA binding; GO:0003700,DNA-binding transcription factor activity; GO:0009873,ethylene-activated signaling pathway; GO:0006351,transcription, DNA-templated	AP2 domain
gene-LOC112697634	7.65	8.08	9.21	18.55	17.64	16.01	599	598	658	1444	1353	1122	0.467	-1.099	3.86891e-13	2.8228e-11	down	NC_037623.1	110862426	110864840	+	LOC112697634	--	K23222 nuclease HARBI1 [EC:3.1.-.-] | (RefSeq) protein ALP1-like (A)	protein ALP1-like [Arachis duranensis]	RecName: Full=Protein ALP1-like {ECO:0000305}; EC=3.1.-.-;	SubName: Full=Putative nuclease HARBI1 {ECO:0000313|EMBL:KHN20158.1};	Predicted transposase	GO:0005634,nucleus; GO:0046872,metal ion binding; GO:0004518,nuclease activity	RNA polymerase III RPC4
gene-LOC112697644	0.06	0.05	0.04	0.12	0.19	0.35	9	8	6	19	30	50	0.224	-2.157	0.00194171	0.020111	down	NC_037623.1	111085463	111093607	+	LOC112697644	--	K20718 LRR receptor-like serine/threonine-protein kinase ERECTA [EC:2.7.11.1] | (RefSeq) LRR receptor-like serine/threonine-protein kinase ERECTA isoform X1 (A)	LRR receptor-like serine/threonine-protein kinase ERECTA isoform X1 [Arachis duranensis]	RecName: Full=LRR receptor-like serine/threonine-protein kinase ERECTA {ECO:0000303|PubMed:8624444}; EC=2.7.11.1; AltName: Full=Protein QUANTITATIVE RESISTANCE TO PLECTOSPHAERELLA 1; AltName: Full=Protein QUANTITATIVE RESISTANCE TO RALSTONIA SOLANACEARUM 1; AltName: Full=Protein TRANSPIRATION EFFICIENCY 1; Flags: Precursor;	SubName: Full=LRR receptor-like serine/threonine-protein kinase ERL1 {ECO:0000313|EMBL:KYP72461.1};	--	GO:0016021,integral component of membrane; GO:0005739,mitochondrion; GO:0005886,plasma membrane; GO:0005524,ATP binding; GO:0042277,peptide binding; GO:0004674,protein serine/threonine kinase activity; GO:0019199,transmembrane receptor protein kinase activity; GO:0070370,cellular heat acclimation; GO:0042742,defense response to bacterium; GO:0050832,defense response to fungus; GO:0048281,inflores…	Leucine Rich repeat
gene-LOC112697650	8.66	15.61	11.88	2.86	1.94	2.34	301	513	377	99	66	73	4.93	2.302	9.0035e-15	8.26578e-13	up	--	--	--	--	--	--	--
gene-LOC112697677	2.68	2.15	3.21	5.68	5.56	7.75	160	121	175	337	325	414	0.415	-1.269	5.38933e-07	1.54836e-05	down	NC_037623.1	111521683	111526139	-	LOC112697677	--	K18266 protein NDRG1 | (RefSeq) pollen-specific protein SF21-like (A)	pollen-specific protein SF21-like, partial [Arachis duranensis]	RecName: Full=Protein NDL1 {ECO:0000305}; AltName: Full=Protein N-MYC DOWNREGULATED-LIKE 1 {ECO:0000303|PubMed:19948787};	SubName: Full=Uncharacterized protein {ECO:0000313|EMBL:EXC15609.1};	Differentiation-related gene 1 protein (NDR1 protein), related proteins	GO:0005737,cytoplasm; GO:0060918,auxin transport; GO:2000012,regulation of auxin polar transport; GO:0040008,regulation of growth	Ndr family
gene-LOC112697738	4.54	3.45	8.57	0.73	1.38	2.07	174	125	300	28	52	71	3.898	1.963	3.57885e-05	0.000665954	up	NC_037623.1	112380194	112381628	-	LOC112697738	--	--	uncharacterized protein LOC107495773 [Arachis duranensis]	--	SubName: Full=Uncharacterized protein {ECO:0000313|EMBL:KYP57091.1};	--	--	--
gene-LOC112697742	0.02	0.02	0	0.13	0.13	0.91	2	2	0	16	16	100	0.028	-5.133	1.64313e-05	0.000339635	down	NC_037623.1	112428559	112432870	+	LOC112697742	--	K07195 exocyst complex component 7 | (RefSeq) exocyst complex component EXO70A1-like (A)	exocyst complex component EXO70A1-like [Arachis duranensis]	RecName: Full=Exocyst complex component EXO70A1; Short=AtExo70a1; AltName: Full=Exocyst subunit Exo70 family protein A1;	SubName: Full=Uncharacterized protein {ECO:0000313|EMBL:KRH05572.1, ECO:0000313|EnsemblPlants:GLYMA17G35270.1};	Exocyst component protein and related proteins	GO:0005618,cell wall; GO:0005856,cytoskeleton; GO:0005829,cytosol; GO:0000145,exocyst; GO:0005576,extracellular region; GO:0009524,phragmoplast; GO:0005886,plasma membrane; GO:0006887,exocytosis	Exo70 exocyst complex subunit
gene-LOC112697743	0	0	0	0.37	0.96	0.61	0	0	0	28	72	42	0.004	-8.033	4.19745e-09	1.74413e-07	down	NC_037623.1	112435929	112438369	-	LOC112697743	--	K15449 tRNA wybutosine-synthesizing protein 1 [EC:4.1.3.44] | (RefSeq) S-adenosyl-L-methionine-dependent tRNA 4-demethylwyosine synthase (A)	uncharacterized protein LOC107605713 isoform X2 [Arachis ipaensis]	RecName: Full=S-adenosyl-L-methionine-dependent tRNA 4-demethylwyosine synthase; EC=4.1.3.44; AltName: Full=tRNA wybutosine-synthesizing protein 1 homolog;	SubName: Full=Uncharacterized protein {ECO:0000313|EMBL:OWM79931.1};	Fe-S oxidoreductase	GO:0005739,mitochondrion; GO:0051539,4 iron, 4 sulfur cluster binding; GO:0010181,FMN binding; GO:0046872,metal ion binding; GO:0102521,tRNA-4-demethylwyosine synthase activity; GO:0055114,oxidation-reduction process; GO:0008033,tRNA processing	Flavodoxin
gene-LOC112697752	48.12	32.29	49.08	14	12.29	13.34	4767	3024	4440	1380	1193	1184	3.198	1.677	4.15329e-18	6.01883e-16	up	NC_037623.1	112498052	112501286	-	LOC112697752	--	K15333 tRNA guanosine-2'-O-methyltransferase [EC:2.1.1.34] | (RefSeq) uncharacterized protein LOC104224633 (A)	subtilisin-like protease SBT1.7 isoform X1 [Arachis duranensis]	RecName: Full=Subtilisin-like protease SBT1.7 {ECO:0000303|PubMed:16193095}; EC=3.4.21.- {ECO:0000305}; AltName: Full=Cucumisin-like serine protease; AltName: Full=Subtilase subfamily 1 member 7 {ECO:0000303|PubMed:16193095}; Short=AtSBT1.7 {ECO:0000303|PubMed:16193095}; AltName: Full=Subtilisin-like serine protease 1 {ECO:0000303|PubMed:12702015}; Short=At-SLP1 {ECO:0000303|PubMed:12702015}; Fla…	SubName: Full=Uncharacterized protein {ECO:0000313|EMBL:KRH05609.1, ECO:0000313|EnsemblPlants:GLYMA17G35490.1};	--	GO:0048046,apoplast; GO:0005618,cell wall; GO:0005576,extracellular region; GO:0009505,plant-type cell wall; GO:0004252,serine-type endopeptidase activity; GO:0080001,mucilage extrusion from seed coat; GO:0048359,mucilage metabolic process involved in seed coat development; GO:0010214,seed coat development	--
gene-LOC112697769	13.37	16.44	10.17	5.84	6.18	5.66	596	693	414	259	270	226	2.206	1.142	2.25017e-07	6.93033e-06	up	NC_037623.1	112730425	112732043	-	LOC112697769	--	K05605 3-hydroxyisobutyryl-CoA hydrolase [EC:3.1.2.4] | (RefSeq) 3-hydroxyisobutyryl-CoA hydrolase-like protein 3, mitochondrial (A)	strigolactone esterase RMS3 [Arachis ipaensis]	RecName: Full=Strigolactone esterase RMS3 {ECO:0000305}; EC=3.1.-.- {ECO:0000305}; AltName: Full=Protein DWARF 14 homolog {ECO:0000305}; Short=PsD14 {ECO:0000303|PubMed:27479744}; AltName: Full=Protein RAMOSUS 3 {ECO:0000303|PubMed:27479744};	SubName: Full=Sigma factor sigB regulation protein rsbQ {ECO:0000313|EMBL:KYP48655.1};	--	GO:0005737,cytoplasm; GO:0005634,nucleus; GO:0016787,hydrolase activity; GO:1901601,strigolactone biosynthetic process	--
gene-LOC112697778	9.93	10.37	11.21	0	0	0	1098	1083	1131	0	0	0	5895.55	12.525	6.82551e-26	2.52856e-23	up	--	--	--	--	--	--	--
gene-LOC112697791	57.43	68.62	56.77	38.84	24.34	21.7	2719	3071	2454	1829	1129	920	2.098	1.069	5.21596e-06	0.000121249	up	NC_037623.1	112988029	112990425	-	LOC112697791	--	K13051 beta-aspartyl-peptidase (threonine type) [EC:3.4.19.5] | (RefSeq) probable isoaspartyl peptidase/L-asparaginase 2 (A)	probable isoaspartyl peptidase/L-asparaginase 2 [Arachis ipaensis]	RecName: Full=Probable isoaspartyl peptidase/L-asparaginase 2; EC=3.4.19.5; AltName: Full=L-asparagine amidohydrolase 2; Contains: RecName: Full=Isoaspartyl peptidase/L-asparaginase 2 subunit alpha; Contains: RecName: Full=Isoaspartyl peptidase/L-asparaginase 2 subunit beta; Flags: Precursor;	SubName: Full=Putative isoaspartyl peptidase/L-asparaginase 2 {ECO:0000313|EMBL:KYP44414.1};	Asparaginase	GO:0004067,asparaginase activity; GO:0008798,beta-aspartyl-peptidase activity	Asparaginase
gene-LOC112697903	2.39	2.13	1.6	4.85	3.13	5.86	284	239	174	573	364	623	0.433	-1.206	1.55848e-05	0.000323511	down	NC_037618.1	95897647	95903517	-	LOC112697903	--	K01535 H+-transporting ATPase [EC:3.6.3.6] | (RefSeq) plasma membrane ATPase 4 (A)	hypothetical protein DCAR_014692 [Daucus carota subsp. sativus]	RecName: Full=Plasma membrane ATPase 4; EC=3.6.3.6; AltName: Full=Proton pump 4;	SubName: Full=Uncharacterized protein {ECO:0000313|EMBL:KZM97946.1};	Plasma membrane H+-transporting ATPase	GO:0016021,integral component of membrane; GO:0005886,plasma membrane; GO:0005524,ATP binding; GO:0008553,proton-exporting ATPase activity, phosphorylative mechanism; GO:0046872,metal ion binding; GO:0006754,ATP biosynthetic process	Cation transporter/ATPase, N-terminus
gene-LOC112698055	15.38	14.82	14.11	42.15	34.19	37.15	1356	1235	1136	3696	2954	2933	0.381	-1.391	8.86894e-25	2.81055e-22	down	NC_037618.1	96100164	96105368	+	LOC112698055	--	K00327 NADPH-ferrihemoprotein reductase [EC:1.6.2.4] | (RefSeq) NADPH--cytochrome P450 reductase 2 (A)	NADPH--cytochrome P450 reductase 2 [Arachis ipaensis]	RecName: Full=NADPH--cytochrome P450 reductase 2 {ECO:0000255|HAMAP-Rule:MF_03212}; Short=CPR 2 {ECO:0000255|HAMAP-Rule:MF_03212}; Short=P450R 2 {ECO:0000255|HAMAP-Rule:MF_03212}; EC=1.6.2.4 {ECO:0000255|HAMAP-Rule:MF_03212};	RecName: Full=NADPH--cytochrome P450 reductase {ECO:0000256|PIRNR:PIRNR000208}; EC=1.6.2.4 {ECO:0000256|PIRNR:PIRNR000208};	NADP/FAD dependent oxidoreductase	GO:0009507,chloroplast; GO:0005783,endoplasmic reticulum; GO:0005789,endoplasmic reticulum membrane; GO:0016021,integral component of membrane; GO:0010181,FMN binding; GO:0003958,NADPH-hemoprotein reductase activity; GO:0009698,phenylpropanoid metabolic process	Oxidoreductase NAD-binding domain
gene-LOC112698131	0	0	0	0.39	0.16	1.39	0	0	0	10	4	32	0.011	-6.446	0.000260522	0.00379526	down	NC_037623.1	19297641	19298350	+	LOC112698131	--	--	uncharacterized protein LOC107493255 [Arachis duranensis]	--	SubName: Full=Uncharacterized protein {ECO:0000313|EMBL:BAT77692.1};	--	--	--
gene-LOC112698151	1.47	2.61	1.06	0.06	0.06	0	53	89	35	2	2	0	43.467	5.442	8.42087e-09	3.32567e-07	up	--	--	--	--	--	--	--
gene-LOC112698194	3.04	4.61	4.27	0	0	0	100	143	128	0	0	0	661.923	9.371	5.4566e-14	4.52038e-12	up	--	--	--	--	--	--	--
gene-LOC112698206	0	0	0	2.51	2.49	1.33	0	0	0	90	88	43	0.002	-8.66	2.78864e-11	1.5656e-09	down	--	--	--	--	--	--	--
gene-LOC112698208	2.78	2.86	1.52	0	0	0	82	80	41	0	0	0	357.75	8.483	8.22865e-11	4.30715e-09	up	--	--	--	--	--	--	--
gene-LOC112698242	0	0	0	0.33	1.08	0.45	0	0	0	8	26	10	0.012	-6.336	0.000142749	0.00224628	down	NC_037623.1	96587438	96589531	-	LOC112698242	--	K16223 protein FLOWERING LOCUS T | (RefSeq) protein FLOWERING LOCUS T-like (A)	protein FLOWERING LOCUS T-like [Arachis duranensis]	RecName: Full=Protein HEADING DATE 3A; AltName: Full=FT-like protein A;	SubName: Full=Uncharacterized protein {ECO:0000313|EnsemblPlants:LPERR06G03520.1};	Phosphatidylethanolamine binding protein	GO:0005737,cytoplasm; GO:0005634,nucleus; GO:0008429,phosphatidylethanolamine binding; GO:0030154,cell differentiation; GO:0009908,flower development; GO:0010229,inflorescence development; GO:0009909,regulation of flower development; GO:0048510,regulation of timing of transition from vegetative to reproductive phase; GO:0048572,short-day photoperiodism; GO:0048575,short-day photoperiodism, flower…	--
gene-LOC112698265	0	0	0	0.12	0.06	1.19	0	0	0	8	4	73	0.006	-7.35	3.24415e-05	0.000613438	down	--	--	--	--	--	--	--
gene-LOC112698421	311.36	189.37	381.71	50.44	50.31	52.75	12449	7158	13936	2006	1971	1889	5.634	2.494	1.3508e-25	4.83392e-23	up	NC_037618.1	96375113	96376400	+	LOC112698421	--	K14504 xyloglucan:xyloglucosyl transferase TCH4 [EC:2.4.1.207] | (RefSeq) xyloglucan endotransglucosylase/hydrolase protein 22 isoform X2 (A)	xyloglucan endotransglucosylase/hydrolase protein 22 isoform X2 [Arachis duranensis]	RecName: Full=Probable xyloglucan endotransglucosylase/hydrolase protein 23; Short=At-XTH23; Short=XTH-23; EC=2.4.1.207; Flags: Precursor;	RecName: Full=Xyloglucan endotransglucosylase/hydrolase {ECO:0000256|RuleBase:RU361120}; EC=2.4.1.207 {ECO:0000256|RuleBase:RU361120};	--	GO:0048046,apoplast; GO:0005618,cell wall; GO:0005794,Golgi apparatus; GO:0004553,hydrolase activity, hydrolyzing O-glycosyl compounds; GO:0016762,xyloglucan:xyloglucosyl transferase activity; GO:0042546,cell wall biogenesis; GO:0071555,cell wall organization; GO:0010411,xyloglucan metabolic process	Serglycin
gene-LOC112698437	204.64	150.47	208.26	65.43	74.24	75.42	8486	5899	7886	2699	3017	2801	2.565	1.359	3.0064e-16	3.35778e-14	up	NC_037618.1	96371405	96372886	+	LOC112698437	--	K14504 xyloglucan:xyloglucosyl transferase TCH4 [EC:2.4.1.207] | (RefSeq) probable xyloglucan endotransglucosylase/hydrolase protein 23 (A)	probable xyloglucan endotransglucosylase/hydrolase protein 23 [Arachis ipaensis]	RecName: Full=Probable xyloglucan endotransglucosylase/hydrolase protein 23; Short=At-XTH23; Short=XTH-23; EC=2.4.1.207; Flags: Precursor;	RecName: Full=Xyloglucan endotransglucosylase/hydrolase {ECO:0000256|RuleBase:RU361120}; EC=2.4.1.207 {ECO:0000256|RuleBase:RU361120};	--	GO:0048046,apoplast; GO:0005618,cell wall; GO:0005794,Golgi apparatus; GO:0004553,hydrolase activity, hydrolyzing O-glycosyl compounds; GO:0016762,xyloglucan:xyloglucosyl transferase activity; GO:0042546,cell wall biogenesis; GO:0071555,cell wall organization; GO:0010411,xyloglucan metabolic process	Xyloglucan endo-transglycosylase (XET) C-terminus
gene-LOC112698705	15.12	9.95	21.29	29.59	47.22	55.85	1435	893	1845	2793	4391	4747	0.343	-1.542	2.50647e-07	7.66588e-06	down	NC_037618.1	96539228	96542870	+	LOC112698705	--	K01662 1-deoxy-D-xylulose-5-phosphate synthase [EC:2.2.1.7] | (RefSeq) probable 1-deoxy-D-xylulose-5-phosphate synthase 2, chloroplastic (A)	probable 1-deoxy-D-xylulose-5-phosphate synthase 2, chloroplastic [Arachis duranensis]	RecName: Full=Probable 1-deoxy-D-xylulose-5-phosphate synthase 2, chloroplastic; Short=1-deoxyxylulose-5-phosphate synthase; Short=DXP synthase; Short=DXPS; EC=2.2.1.7; Flags: Precursor;	SubName: Full=Uncharacterized protein {ECO:0000313|EMBL:KRH02914.1, ECO:0000313|EnsemblPlants:GLYMA17G07400.1};	Transketolase	GO:0009507,chloroplast; GO:0008661,1-deoxy-D-xylulose-5-phosphate synthase activity; GO:0046872,metal ion binding; GO:0052865,1-deoxy-D-xylulose 5-phosphate biosynthetic process; GO:0016114,terpenoid biosynthetic process; GO:0009228,thiamine biosynthetic process	Transketolase, thiamine diphosphate binding domain
gene-LOC112699189	59.14	39.71	50.48	88.35	91.22	163.08	2639	1675	2057	3922	3989	6517	0.428	-1.225	1.87027e-06	4.84896e-05	down	NC_037618.1	96988659	96990617	-	LOC112699189	--	K17356 tetraspanin-13/31 | (RefSeq) tetraspanin-8-like (A)	tetraspanin-8 [Arachis duranensis]	RecName: Full=Tetraspanin-8;	SubName: Full=Uncharacterized protein {ECO:0000313|EMBL:GAY48484.1};	--	GO:0005794,Golgi apparatus; GO:0016021,integral component of membrane; GO:0016020,membrane; GO:0005886,plasma membrane; GO:0009506,plasmodesma; GO:0050829,defense response to Gram-negative bacterium	Neurotransmitter-gated ion-channel transmembrane region
gene-LOC112699338	1.75	1.26	1.83	4.45	5.37	5.24	148	101	142	375	446	398	0.315	-1.668	4.39141e-13	3.16886e-11	down	NC_037618.1	97080833	97086330	+	LOC112699338	--	K01081 5'-nucleotidase [EC:3.1.3.5] | (RefSeq) 5' nucleotidase family protein (A)	5'-nucleotidase domain-containing protein DDB_G0275467 isoform X1 [Arachis ipaensis]	--	SubName: Full=5'-nucleotidase domain-containing protein DDB_G0275467 {ECO:0000313|RefSeq:XP_004507776.1};	Similar to IMP-GMP specific 5'-nucleotidase	GO:0046872,metal ion binding	5' nucleotidase family
gene-LOC112699490	11.79	6.95	11.68	18.6	25.15	31.47	493	275	446	774	1031	1179	0.397	-1.333	8.75684e-07	2.41748e-05	down	NC_037618.1	97135340	97136728	+	LOC112699490	--	K22314 glucosinolate gamma-glutamyl hydrolase [EC:3.4.19.16] | (RefSeq) gamma-glutamyl peptidase 3 (A)	gamma-glutamyl peptidase 3 [Arachis duranensis]	RecName: Full=Gamma-glutamyl peptidase 5 {ECO:0000305}; EC=3.4.19.- {ECO:0000305};	SubName: Full=Uncharacterized protein {ECO:0000313|EMBL:OIV98520.1};	Predicted glutamine synthetase	GO:0005829,cytosol; GO:0008233,peptidase activity	Peptidase C26
gene-LOC112699563	0.71	1.95	1.24	0	0	0	5	13	8	0	0	0	46.419	5.537	0.00285871	0.0274471	up	--	--	--	--	--	--	--
gene-LOC112699991	0.33	0.56	0.46	0.88	1.45	1.94	19	30	24	50	81	99	0.31	-1.69	0.000337551	0.00470755	down	NC_037618.1	97409745	97412038	+	LOC112699991	--	K03260 translation initiation factor 4G | (RefSeq) eukaryotic translation initiation factor-like (A)	uncharacterized protein LOC107459277 [Arachis duranensis]	--	SubName: Full=uncharacterized protein LOC101503247 {ECO:0000313|RefSeq:XP_004508233.1};	--	GO:0003676,nucleic acid binding; GO:0008270,zinc ion binding	U1 zinc finger
gene-LOC112700449	15.77	10.45	13.7	31.52	32.84	25.3	1167	731	926	2321	2382	1677	0.435	-1.2	2.9238e-09	1.2406e-07	down	NC_037618.1	97688382	97690423	+	LOC112700449	--	K07198 5'-AMP-activated protein kinase, catalytic alpha subunit [EC:2.7.11.11] | (RefSeq) LOW QUALITY PROTEIN: CBL-interacting serine/threonine-protein kinase 6 (A)	CBL-interacting serine/threonine-protein kinase 6 [Arachis ipaensis]	RecName: Full=CBL-interacting serine/threonine-protein kinase 6; EC=2.7.11.1; AltName: Full=SNF1-related kinase 3.14; AltName: Full=SOS2-like protein kinase PKS4; AltName: Full=SOS3-interacting protein 3;	RecName: Full=Non-specific serine/threonine protein kinase {ECO:0000256|SAAS:SAAS00351747}; EC=2.7.11.1 {ECO:0000256|SAAS:SAAS00351747};	Serine/threonine protein kinase	GO:0005783,endoplasmic reticulum; GO:0005622,intracellular; GO:0005524,ATP binding; GO:0004674,protein serine/threonine kinase activity; GO:0010540,basipetal auxin transport; GO:0042538,hyperosmotic salinity response; GO:0035556,intracellular signal transduction; GO:0007275,multicellular organism development; GO:0018105,peptidyl-serine phosphorylation; GO:0018107,peptidyl-threonine phosphorylatio…	Haspin like kinase domain
gene-LOC112700963	0.06	0	0.03	0.19	0.16	0.72	4	0	2	12	10	41	0.091	-3.463	0.00329284	0.030877	down	NC_037618.1	97852750	97854704	+	LOC112700963	--	K01183 chitinase [EC:3.2.1.14] | (RefSeq) acidic mammalian chitinase-like (A)	acidic mammalian chitinase-like [Arachis duranensis]	RecName: Full=Class V chitinase {ECO:0000303|PubMed:22936594}; Short=AtChiC {ECO:0000303|PubMed:22936594}; EC=3.2.1.14 {ECO:0000269|PubMed:21390509, ECO:0000269|PubMed:22936594}; Flags: Precursor;	SubName: Full=Uncharacterized protein {ECO:0000313|EMBL:KRH20092.1, ECO:0000313|EnsemblPlants:GLYMA13G22350.1};	Chitinase	GO:0005618,cell wall; GO:0005576,extracellular region; GO:0008061,chitin binding; GO:0004568,chitinase activity; GO:0008843,endochitinase activity; GO:0035885,exochitinase activity; GO:0005975,carbohydrate metabolic process; GO:0006032,chitin catabolic process; GO:0009737,response to abscisic acid; GO:0009753,response to jasmonic acid; GO:0009651,response to salt stress	Glycosyl hydrolases family 18
gene-LOC112701013	0.83	0.78	0.86	3.23	2.47	2.81	36	32	34	139	105	109	0.284	-1.817	3.42514e-08	1.22322e-06	down	NC_037618.1	97854677	97858660	-	LOC112701013	--	K17824 DCN1-like protein 4/5 | (RefSeq) DCN1-like protein 5 (A)	DCN1-like protein 5 [Arachis ipaensis]	--	RecName: Full=Defective in cullin neddylation protein {ECO:0000256|RuleBase:RU410713}; Flags: Fragment;	--	--	Cullin binding
gene-LOC112701157	0.59	0.53	0.27	3.87	3.75	2.61	14	12	6	92	88	56	0.133	-2.911	6.43874e-09	2.5836e-07	down	--	--	--	--	--	--	--
gene-LOC112701252	6.66	6.65	7.74	0.22	0.67	0.55	699	660	741	23	69	52	14.299	3.838	1.37781e-30	7.79354e-28	up	NC_037624.1	19418414	19432225	-	LOC112701252	--	K17583 nucleolar MIF4G domain-containing protein 1 | (RefSeq) nucleolar MIF4G domain-containing protein 1 (A)	nucleolar MIF4G domain-containing protein 1 [Arachis duranensis]	--	SubName: Full=Nucleolar MIF4G domain protein {ECO:0000313|EMBL:KEH23539.1};	Protein involved in high osmolarity signaling pathway	GO:0016021,integral component of membrane; GO:0003723,RNA binding	MA3 domain
gene-LOC112701333	1.19	1.45	0.85	4.79	4.3	3.67	135	155	88	538	476	371	0.268	-1.902	6.48499e-14	5.29725e-12	down	NC_037618.1	98335247	98339228	+	LOC112701333	--	K17768 mitochondrial import receptor subunit TOM70 | (RefSeq) protein PHOX1-like (A)	HSP-interacting protein [Arachis duranensis]	RecName: Full=Protein PHOX1 {ECO:0000303|PubMed:20856808}; AltName: Full=Protein MADB1 {ECO:0000303|PubMed:28096376}; AltName: Full=Putative myosin adapter B1 {ECO:0000303|PubMed:28096376};	SubName: Full=Uncharacterized protein {ECO:0000313|EMBL:KRH20222.1, ECO:0000313|EnsemblPlants:GLYMA13G23250.1};	Myosin assembly protein/sexual cycle protein and related proteins	GO:0030659,cytoplasmic vesicle membrane	Tetratricopeptide repeat
gene-LOC112701370	1.41	1.15	0.51	0	0	0	98	75	32	0	0	0	359.372	8.489	2.21157e-10	1.08932e-08	up	NC_037624.1	33954830	33960032	-	LOC112701370	--	K17604 zinc finger SWIM domain-containing protein 3 | (RefSeq) protein FAR-RED IMPAIRED RESPONSE 1-like (A)	protein FAR1-RELATED SEQUENCE 5-like [Arachis duranensis]	RecName: Full=Protein FAR1-RELATED SEQUENCE 5;	SubName: Full=Protein FAR1-RELATED SEQUENCE 5 {ECO:0000313|EMBL:KYP51725.1};	--	GO:0005634,nucleus; GO:0008270,zinc ion binding; GO:0006355,regulation of transcription, DNA-templated	--
gene-LOC112701476	1.34	1.9	2.08	4.06	3.61	7.31	82	110	116	247	216	400	0.348	-1.521	8.15738e-06	0.000182062	down	--	--	--	--	--	--	--
gene-LOC112701520	0.07	0	0	1.3	1.41	3.57	3	0	0	57	61	141	0.011	-6.496	5.20699e-10	2.46104e-08	down	NC_037624.1	61102469	61105512	-	LOC112701520	--	K10755 replication factor C subunit 2/4 | (RefSeq) replication factor C subunit 2-like (A)	uncharacterized protein LOC107470551 [Arachis duranensis]	--	SubName: Full=uncharacterized protein LOC107759339 {ECO:0000313|RefSeq:XP_016432720.1};	--	--	emp24/gp25L/p24 family/GOLD
gene-LOC112701708	4.76	7.56	5.38	3.96	2.08	2.32	243	365	251	201	104	106	2.062	1.044	0.00156703	0.0168611	up	NC_037624.1	81598	83629	+	LOC112701708	--	K22374 3''-deamino-3''-oxonicotianamine reductase [EC:1.1.1.285] | (RefSeq) NAD(P)H-dependent 6'-deoxychalcone synthase isoform X1 (A)	NAD(P)H-dependent 6'-deoxychalcone synthase isoform X1 [Arachis duranensis]	RecName: Full=NAD(P)H-dependent 6'-deoxychalcone synthase; EC=2.3.1.170;	SubName: Full=Aldo/keto reductase family oxidoreductase {ECO:0000313|EMBL:KEH16024.1};	Aldo/keto reductase family proteins	GO:0033808,6'-deoxychalcone synthase activity; GO:0016491,oxidoreductase activity; GO:0009813,flavonoid biosynthetic process	Shu complex component Psy3, DNA-binding description
gene-LOC112701749	3.65	4.22	2.98	7.93	5.78	11.3	441	482	329	953	684	1222	0.425	-1.235	2.31485e-06	5.82365e-05	down	NC_037624.1	325460	328872	-	LOC112701749	--	K01537 Ca2+-transporting ATPase [EC:3.6.3.8] | (RefSeq) putative calcium-transporting ATPase 13, plasma membrane-type isoform X1 (A)	putative calcium-transporting ATPase 13, plasma membrane-type isoform X1 [Arachis duranensis]	RecName: Full=Calcium-transporting ATPase 12, plasma membrane-type; EC=3.6.3.8; AltName: Full=Ca(2+)-ATPase isoform 12;	SubName: Full=Uncharacterized protein {ECO:0000313|EMBL:KOM46321.1};	Calcium transporting ATPase	GO:0005887,integral component of plasma membrane; GO:0043231,intracellular membrane-bounded organelle; GO:0005524,ATP binding; GO:0005388,calcium-transporting ATPase activity; GO:0005516,calmodulin binding; GO:0046872,metal ion binding	haloacid dehalogenase-like hydrolase
gene-LOC112701792	0.22	0.44	0.26	0.61	0.65	5.01	13	25	14	36	38	267	0.145	-2.788	0.00045767	0.00607666	down	NC_037624.1	640505	642932	+	LOC112701792	--	K02327 DNA polymerase delta subunit 1 [EC:2.7.7.7] | (RefSeq) DNA polymerase delta catalytic subunit-like (A)	DNA polymerase delta catalytic subunit-like [Arachis duranensis]	RecName: Full=DNA polymerase delta catalytic subunit; EC=2.7.7.7;	SubName: Full=Uncharacterized protein {ECO:0000313|EMBL:EMJ14070.1}; Flags: Fragment;	DNA polymerase delta, catalytic subunit	GO:0043625,delta DNA polymerase complex; GO:0008296,3'-5'-exodeoxyribonuclease activity; GO:0003677,DNA binding; GO:0003887,DNA-directed DNA polymerase activity; GO:0046872,metal ion binding; GO:0000166,nucleotide binding; GO:0006287,base-excision repair, gap-filling; GO:0045004,DNA replication proofreading; GO:0006297,nucleotide-excision repair, DNA gap filling	DNA polymerase family B
gene-LOC112701796	12.03	15.06	12.6	1.46	1.92	2.91	1059	1253	1013	128	166	229	6.189	2.63	1.02221e-25	3.73427e-23	up	--	--	--	--	--	--	--
gene-LOC112701840	7.67	7.05	11.99	3.87	4.03	3.71	482	419	688	242	248	209	2.25	1.17	3.8485e-06	9.21905e-05	up	NC_037624.1	1028114	1031441	+	LOC112701840	--	K07418 cytochrome P450 family 2 subfamily J [EC:1.14.14.1] | (RefSeq) cytochrome P450 71D7-like (A)	premnaspirodiene oxygenase-like [Arachis duranensis]	RecName: Full=Premnaspirodiene oxygenase; Short=HPO; EC=1.14.13.121; AltName: Full=Cytochrome P450 71D55;	SubName: Full=Uncharacterized protein {ECO:0000313|EMBL:KRH72815.1, ECO:0000313|EnsemblPlants:GLYMA02G40150.1};	Cytochrome P450 CYP2 subfamily	GO:0016021,integral component of membrane; GO:0020037,heme binding; GO:0005506,iron ion binding; GO:0004497,monooxygenase activity; GO:0016705,oxidoreductase activity, acting on paired donors, with incorporation or reduction of molecular oxygen	Cytochrome P450
gene-LOC112701843	1.91	2.52	2.49	0	0	0	221	276	263	0	0	0	1355.06	10.404	1.06462e-17	1.46226e-15	up	NC_037624.1	1080769	1086564	+	LOC112701843	--	K23222 nuclease HARBI1 [EC:3.1.-.-] | (RefSeq) protein ALP1-like (A)	protein ALP1-like [Arachis duranensis]	RecName: Full=Protein ALP1-like {ECO:0000305}; EC=3.1.-.-;	SubName: Full=putative nuclease HARBI1 {ECO:0000313|RefSeq:XP_014490327.1};	Predicted transposase	GO:0005634,nucleus; GO:0046872,metal ion binding; GO:0004518,nuclease activity	Transposase DDE domain
gene-LOC112701849	8.43	8.3	9.49	16.45	16.01	20.62	769	716	790	1492	1431	1684	0.484	-1.048	2.00266e-11	1.15389e-09	down	NC_037618.1	98935223	98937738	+	LOC112701849	--	K20043 clathrin coat assembly protein AP180 | (RefSeq) putative clathrin assembly protein At2g25430 (A)	putative clathrin assembly protein At2g25430 [Arachis duranensis]	RecName: Full=Probable clathrin assembly protein At4g32285;	SubName: Full=Uncharacterized protein {ECO:0000313|EMBL:BAT76332.1};	Clathrin assembly protein AP180 and related proteins, contain ENTH domain	GO:0005905,clathrin-coated pit; GO:0030136,clathrin-coated vesicle; GO:0005829,cytosol; GO:0005794,Golgi apparatus; GO:0005634,nucleus; GO:0005886,plasma membrane; GO:0005545,1-phosphatidylinositol binding; GO:0030276,clathrin binding; GO:0048268,clathrin coat assembly; GO:0006897,endocytosis	ENTH domain
gene-LOC112701873	0.88	0.48	0.84	1.83	3.24	3.85	93	48	81	193	336	365	0.242	-2.047	2.1805e-08	8.04385e-07	down	NC_037624.1	1499296	1502448	-	LOC112701873	--	K19613 leucine-rich repeat protein SHOC2 | (RefSeq) receptor like protein 30-like (A)	receptor-like protein 12 [Arachis duranensis]	RecName: Full=Receptor-like protein 19 {ECO:0000303|PubMed:18434605}; Short=AtRLP19 {ECO:0000303|PubMed:18434605}; Flags: Precursor;	SubName: Full=Uncharacterized protein {ECO:0000313|EMBL:KRH08724.1, ECO:0000313|EnsemblPlants:GLYMA16G28510.2};	FOG: Leucine rich repeat	GO:0016021,integral component of membrane	--
gene-LOC112701876	0.81	1.55	1.06	2	2.29	2.7	62	112	74	152	172	185	0.477	-1.067	0.000951555	0.0111952	down	NC_037624.1	1538073	1540989	-	LOC112701876	--	K15032 mTERF domain-containing protein, mitochondrial | (RefSeq) transcription termination factor MTERF9, chloroplastic (A)	transcription termination factor MTERF9, chloroplastic [Arachis duranensis]	RecName: Full=Transcription termination factor MTERF9, chloroplastic {ECO:0000305}; AltName: Full=Mitochondrial transcription termination factor 9 {ECO:0000303|PubMed:23087700}; AltName: Full=Protein TWIRT1 {ECO:0000303|PubMed:21599977}; Flags: Precursor;	SubName: Full=Uncharacterized protein {ECO:0000313|EMBL:KYP35089.1};	Mitochondrial transcription termination factor, mTERF	GO:0009507,chloroplast; GO:0003690,double-stranded DNA binding; GO:0019843,rRNA binding; GO:0003727,single-stranded RNA binding; GO:0009658,chloroplast organization; GO:0006353,DNA-templated transcription, termination; GO:0006355,regulation of transcription, DNA-templated; GO:0009651,response to salt stress; GO:0042255,ribosome assembly; GO:0008380,RNA splicing; GO:0048364,root development; GO:00…	mTERF
gene-LOC112701877	39.4	29.93	40.79	77.8	84.64	95.08	2782	1998	2630	5465	5857	6013	0.419	-1.256	2.44307e-14	2.1034e-12	down	NC_037624.1	1545111	1547502	+	LOC112701877	--	K14494 DELLA protein | (RefSeq) DELLA protein GAI (A)	scarecrow-like protein 21 isoform X1 [Arachis duranensis]	RecName: Full=Scarecrow-like protein 5; Short=AtSCL5; AltName: Full=GRAS family protein 6; Short=AtGRAS-6;	SubName: Full=scarecrow-like protein 21 {ECO:0000313|RefSeq:XP_014505085.1, ECO:0000313|RefSeq:XP_014505086.1};	--	GO:0005829,cytosol; GO:0005634,nucleus; GO:0003700,DNA-binding transcription factor activity; GO:0043565,sequence-specific DNA binding; GO:0006355,regulation of transcription, DNA-templated; GO:0006351,transcription, DNA-templated	GRAS domain family
gene-LOC112701951	12.82	8.84	10.96	20.26	29.33	24.86	566	369	442	890	1269	983	0.429	-1.221	1.16839e-08	4.5061e-07	down	NC_037624.1	2057987	2059204	+	LOC112701951	--	K13789 geranylgeranyl diphosphate synthase, type II [EC:2.5.1.1 2.5.1.10 2.5.1.29] | (RefSeq) heterodimeric geranylgeranyl pyrophosphate synthase small subunit, chloroplastic (A)	heterodimeric geranylgeranyl pyrophosphate synthase small subunit, chloroplastic [Arachis duranensis]	RecName: Full=Heterodimeric geranylgeranyl pyrophosphate synthase small subunit, chloroplastic; Flags: Precursor;	SubName: Full=heterodimeric geranylgeranyl pyrophosphate synthase small subunit, chloroplastic-like {ECO:0000313|RefSeq:XP_004491403.1};	Geranylgeranyl pyrophosphate synthase/Polyprenyl synthetase	GO:0009507,chloroplast; GO:0009535,chloroplast thylakoid membrane; GO:0042651,thylakoid membrane; GO:0046872,metal ion binding; GO:0004659,prenyltransferase activity; GO:0043693,monoterpene biosynthetic process	Polyprenyl synthetase
gene-LOC112702027	7.97	7	8.03	27.4	26.83	22.73	697	579	641	2383	2299	1780	0.292	-1.776	6.72765e-32	4.42385e-29	down	NC_037624.1	2779896	2784833	-	LOC112702027	--	K20867 galacturonosyltransferase 12/13/14/15 [EC:2.4.1.-] | (RefSeq) probable galacturonosyltransferase 15 (A)	probable galacturonosyltransferase 15 [Arachis duranensis]	RecName: Full=Probable galacturonosyltransferase 15; EC=2.4.1.-;	RecName: Full=Hexosyltransferase {ECO:0000256|RuleBase:RU362027}; EC=2.4.1.- {ECO:0000256|RuleBase:RU362027};	--	GO:0000139,Golgi membrane; GO:0016021,integral component of membrane; GO:0047262,polygalacturonate 4-alpha-galacturonosyltransferase activity; GO:0071555,cell wall organization; GO:0045489,pectin biosynthetic process	Glucosyltransferase 24
gene-LOC112702028	9.28	9.22	12.32	15.76	29.23	20.9	758	712	919	1281	2340	1529	0.458	-1.127	4.47891e-06	0.000105325	down	NC_037624.1	2806179	2809746	-	LOC112702028	--	K12450 UDP-glucose 4,6-dehydratase [EC:4.2.1.76] | (RefSeq) trifunctional UDP-glucose 4,6-dehydratase/UDP-4-keto-6-deoxy-D-glucose 3,5-epimerase/UDP-4-keto-L-rhamnose-reductase RHM1 (A)	trifunctional UDP-glucose 4,6-dehydratase/UDP-4-keto-6-deoxy-D-glucose 3,5-epimerase/UDP-4-keto-L-rhamnose-reductase RHM1 [Arachis duranensis]	RecName: Full=Trifunctional UDP-glucose 4,6-dehydratase/UDP-4-keto-6-deoxy-D-glucose 3,5-epimerase/UDP-4-keto-L-rhamnose-reductase RHM1 {ECO:0000305|PubMed:17190829}; AltName: Full=Protein REPRESSOR OF LRX1 1 {ECO:0000303|PubMed:18567791}; AltName: Full=Rhamnose biosynthetic enzyme 1; Short=AtRHM1; Includes: RecName: Full=UDP-glucose 4,6-dehydratase {ECO:0000305|PubMed:17190829}; EC=4.2.1.76 {ECO…	SubName: Full=Uncharacterized protein {ECO:0000313|EMBL:KRG98909.1, ECO:0000313|EnsemblPlants:GLYMA18G12660.1};	Putative NAD+-dependent epimerases	GO:0005829,cytosol; GO:0009506,plasmodesma; GO:0008460,dTDP-glucose 4,6-dehydratase activity; GO:0016853,isomerase activity; GO:0016491,oxidoreductase activity; GO:0050377,UDP-glucose 4,6-dehydratase activity; GO:0010280,UDP-L-rhamnose synthase activity; GO:0010315,auxin efflux; GO:0030154,cell differentiation; GO:0071555,cell wall organization; GO:0051555,flavonol biosynthetic process; GO:004212…	--
gene-LOC112702090	7.24	7.91	8.6	3.11	2.76	2.4	947	978	1027	404	353	281	2.806	1.489	1.10765e-17	1.51739e-15	up	NC_037624.1	3510491	3515751	+	LOC112702090	--	K00924 kinase [EC:2.7.1.-] | (RefSeq) receptor protein kinase CLAVATA1 (A)	leucine-rich repeat receptor-like serine/threonine-protein kinase BAM3 [Arachis ipaensis]	RecName: Full=Leucine-rich repeat receptor-like serine/threonine-protein kinase BAM3; EC=2.7.11.1; AltName: Full=Protein BARELY ANY MERISTEM 3; Flags: Precursor;	SubName: Full=Uncharacterized protein {ECO:0000313|EMBL:KRH14558.1, ECO:0000313|EnsemblPlants:GLYMA14G03770.1};	--	GO:0016021,integral component of membrane; GO:0005886,plasma membrane; GO:0005524,ATP binding; GO:0004674,protein serine/threonine kinase activity; GO:0030154,cell differentiation; GO:0048437,floral organ development; GO:0010075,regulation of meristem growth	Leucine rich repeat N-terminal domain
gene-LOC112702092	1.62	2.53	1.75	0.93	0.56	0.74	98	145	97	56	33	40	2.588	1.372	0.000249777	0.00366105	up	NC_037624.1	3549066	3553216	+	LOC112702092	--	K00830 alanine-glyoxylate transaminase / serine-glyoxylate transaminase / serine-pyruvate transaminase [EC:2.6.1.44 2.6.1.45 2.6.1.51] | (RefSeq) serine--glyoxylate aminotransferase (A)	serine--glyoxylate aminotransferase [Arachis duranensis]	RecName: Full=Serine--glyoxylate aminotransferase; EC=2.6.1.45 {ECO:0000269|PubMed:18235971, ECO:0000269|PubMed:23098902}; AltName: Full=Alanine--glyoxylate aminotransferase; Short=AGT; EC=2.6.1.44 {ECO:0000269|PubMed:18235971, ECO:0000269|PubMed:23098902}; AltName: Full=Asparagine aminotransferase; EC=2.6.1.-; AltName: Full=Serine--pyruvate aminotransferase; EC=2.6.1.51 {ECO:0000269|PubMed:23098…	SubName: Full=serine--glyoxylate aminotransferase {ECO:0000313|RefSeq:XP_010277598.1, ECO:0000313|RefSeq:XP_010277599.1};	Alanine-glyoxylate aminotransferase AGT1	GO:0048046,apoplast; GO:0009507,chloroplast; GO:0009570,chloroplast stroma; GO:0016020,membrane; GO:0005777,peroxisome; GO:0005886,plasma membrane; GO:0008453,alanine-glyoxylate transaminase activity; GO:0050281,serine-glyoxylate transaminase activity; GO:0004760,serine-pyruvate transaminase activity; GO:0019265,glycine biosynthetic process, by transamination of glyoxylate; GO:0009853,photorespir…	Aminotransferase class-V
gene-LOC112702121	2.89	1.6	2.61	5.85	7.62	8.14	63	33	52	127	163	159	0.322	-1.634	2.27746e-06	5.75159e-05	down	--	--	--	--	--	--	--
gene-LOC112702161	3.19	4.01	4.09	9.38	6.73	7.46	258	306	302	754	533	540	0.467	-1.097	1.89465e-07	5.90101e-06	down	NC_037624.1	4714100	4717695	+	LOC112702161	--	K18757 la-related protein 1 | (RefSeq) uncharacterized protein LOC107496661 (A)	uncharacterized protein LOC107496661 [Arachis duranensis]	RecName: Full=La-related protein 1A; Short=AtLARP1a;	SubName: Full=Uncharacterized protein {ECO:0000313|EMBL:KRH73476.1, ECO:0000313|EnsemblPlants:GLYMA02G44310.1};	RNA-binding protein LARP/SRO9 and related La domain proteins	GO:0005829,cytosol; GO:0000932,P-body; GO:0005844,polysome; GO:0003723,RNA binding; GO:0010286,heat acclimation; GO:0006402,mRNA catabolic process	--
gene-LOC112702178	0	0.03	0.03	1.02	1.64	1.93	0	1	1	33	52	56	0.014	-6.171	1.70576e-07	5.37636e-06	down	NC_037618.1	99252181	99253926	-	LOC112702178	--	--	K(+) efflux antiporter 3, chloroplastic [Arachis ipaensis]	RecName: Full=Uncharacterized membrane protein At4g09580;	SubName: Full=Uncharacterized protein {ECO:0000313|EMBL:EEF00372.2};	Predicted membrane protein	GO:0005783,endoplasmic reticulum; GO:0016021,integral component of membrane	--
gene-LOC112702225	2.83	2.13	1.6	5.6	7.13	6.07	66	47	34	130	163	127	0.341	-1.551	3.73784e-06	8.99082e-05	down	NC_037624.1	5733911	5735239	-	LOC112702225	--	--	uncharacterized protein LOC107496813 [Arachis duranensis]	--	--	--	--	--
gene-LOC112702232	0.28	0.24	0.22	1.68	1.86	1.26	23	18	16	135	147	91	0.15	-2.734	1.37281e-12	9.29429e-11	down	NC_037624.1	5792875	5796911	-	LOC112702232	--	K13429 chitin elicitor receptor kinase 1 | (RefSeq) lysM domain receptor-like kinase 3 (A)	lysM domain receptor-like kinase 3 [Arachis duranensis]	RecName: Full=LysM domain receptor-like kinase 3 {ECO:0000303|PubMed:12947035}; Short=LysM-containing receptor-like kinase 3 {ECO:0000305}; Short=MtLYK3 {ECO:0000303|PubMed:17586690}; EC=2.7.11.1 {ECO:0000255|PROSITE-ProRule:PRU00159, ECO:0000269|PubMed:20971894}; AltName: Full=LysM receptor kinase K1B {ECO:0000305}; AltName: Full=Protein HAIR CURLING {ECO:0000303|PubMed:11290290}; Flags: Precurs…	SubName: Full=LysM domain-containing receptor-like kinase 7 {ECO:0000313|EMBL:AAQ73158.1};	--	GO:0016021,integral component of membrane; GO:0005886,plasma membrane; GO:0005775,vacuolar lumen; GO:0005524,ATP binding; GO:0016301,kinase activity; GO:0004674,protein serine/threonine kinase activity; GO:0009877,nodulation; GO:0046777,protein autophosphorylation; GO:0009609,response to symbiotic bacterium	--
gene-LOC112702261	0.85	1.02	0.79	5.19	2.91	1.76	38	43	32	230	127	70	0.262	-1.931	3.03719e-05	0.000579933	down	NC_037624.1	6131518	6132999	+	LOC112702261	--	K05933 aminocyclopropanecarboxylate oxidase [EC:1.14.17.4] | (RefSeq) LOW QUALITY PROTEIN: 1-aminocyclopropane-1-carboxylate oxidase-like (A)	LOW QUALITY PROTEIN: 1-aminocyclopropane-1-carboxylate oxidase-like [Arachis duranensis]	RecName: Full=1-aminocyclopropane-1-carboxylate oxidase; Short=ACC oxidase; EC=1.14.17.4; AltName: Full=Ethylene-forming enzyme; Short=EFE;	SubName: Full=Uncharacterized protein {ECO:0000313|EnsemblPlants:GLYMA14G05350.1};	Iron/ascorbate family oxidoreductases	GO:0009815,1-aminocyclopropane-1-carboxylate oxidase activity; GO:0031418,L-ascorbic acid binding; GO:0046872,metal ion binding; GO:0009693,ethylene biosynthetic process; GO:0009835,fruit ripening	non-haem dioxygenase in morphine synthesis N-terminal
gene-LOC112702266	4.47	6.03	3.51	14.88	15.44	12.01	213	272	153	706	722	513	0.323	-1.632	1.43018e-11	8.43439e-10	down	NC_037624.1	6259978	6262356	+	LOC112702266	--	K05933 aminocyclopropanecarboxylate oxidase [EC:1.14.17.4] | (RefSeq) 1-aminocyclopropane-1-carboxylate oxidase (A)	1-aminocyclopropane-1-carboxylate oxidase [Arachis duranensis]	RecName: Full=1-aminocyclopropane-1-carboxylate oxidase; Short=ACC oxidase; EC=1.14.17.4; AltName: Full=Ethylene-forming enzyme; Short=EFE;	SubName: Full=1-aminocyclopropane-1-carboxylate oxidase {ECO:0000313|RefSeq:XP_014505187.1};	Iron/ascorbate family oxidoreductases	GO:0009815,1-aminocyclopropane-1-carboxylate oxidase activity; GO:0031418,L-ascorbic acid binding; GO:0046872,metal ion binding; GO:0009693,ethylene biosynthetic process; GO:0009835,fruit ripening	non-haem dioxygenase in morphine synthesis N-terminal
gene-LOC112702268	0	0	0	1.48	1.21	2.11	0	0	0	217	175	279	0.001	-10.285	6.21183e-17	7.62626e-15	down	--	--	--	--	--	--	--
gene-LOC112702308	0.11	0.11	0.06	0.27	0.11	3.21	4	4	2	10	4	106	0.078	-3.68	0.00195252	0.020211	down	NC_037624.1	7546614	7547630	+	LOC112702308	--	--	uncharacterized serine-rich protein C215.13 [Arachis duranensis]	--	SubName: Full=Uncharacterized protein {ECO:0000313|EMBL:BAT81054.1};	--	--	--
gene-LOC112702330	9.33	7	2.77	3.06	2.73	2.42	715	507	194	233	205	166	2.271	1.183	0.00240562	0.023904	up	NC_037624.1	7795418	7798440	+	LOC112702330	--	K05909 laccase [EC:1.10.3.2] | (RefSeq) laccase-12 (A)	laccase-12 [Arachis duranensis]	RecName: Full=Laccase-5; EC=1.10.3.2; AltName: Full=Benzenediol:oxygen oxidoreductase 5; AltName: Full=Diphenol oxidase 5; AltName: Full=Urishiol oxidase 5; Flags: Precursor;	RecName: Full=Laccase {ECO:0000256|RuleBase:RU361119}; EC=1.10.3.2 {ECO:0000256|RuleBase:RU361119}; AltName: Full=Benzenediol:oxygen oxidoreductase {ECO:0000256|RuleBase:RU361119}; AltName: Full=Diphenol oxidase {ECO:0000256|RuleBase:RU361119}; AltName: Full=Urishiol oxidase {ECO:0000256|RuleBase:RU361119};	Multicopper oxidases	GO:0048046,apoplast; GO:0005507,copper ion binding; GO:0052716,hydroquinone:oxygen oxidoreductase activity; GO:0016722,oxidoreductase activity, oxidizing metal ions; GO:0046274,lignin catabolic process; GO:0046688,response to copper ion	Multicopper oxidase
gene-LOC112702357	0	0.07	0	0.97	1.93	2.15	0	2	0	29	57	58	0.014	-6.208	3.01848e-07	9.08395e-06	down	--	--	--	--	--	--	--
gene-LOC112702386	2.6	2.21	1.79	2.92	5.23	4.9	138	111	87	154	272	233	0.496	-1.011	0.00119089	0.0134899	down	NC_037624.1	9203077	9208962	-	LOC112702386	--	K02937 large subunit ribosomal protein L7e | (RefSeq) 60S ribosomal protein L7-4 isoform X2 (A)	60S ribosomal protein L7-4-like isoform X2 [Arachis ipaensis]	RecName: Full=60S ribosomal protein L7-4;	SubName: Full=Uncharacterized protein {ECO:0000313|EMBL:ACU19026.1};	60S ribosomal protein L7	GO:0009507,chloroplast; GO:0022625,cytosolic large ribosomal subunit; GO:0022626,cytosolic ribosome; GO:0016020,membrane; GO:0042788,polysomal ribosome; GO:0003729,mRNA binding; GO:0003723,RNA binding; GO:0003735,structural constituent of ribosome; GO:0002181,cytoplasmic translation; GO:0000463,maturation of LSU-rRNA from tricistronic rRNA transcript (SSU-rRNA, 5.8S rRNA, LSU-rRNA)	Ribosomal L30 N-terminal domain
gene-LOC112702422	6.14	9.74	5.88	25.41	10.12	19.95	364	546	318	1498	588	1059	0.382	-1.388	3.52315e-05	0.000656984	down	NC_037624.1	10046729	10048363	+	LOC112702422	--	--	nematode resistance protein-like HSPRO2 [Arachis ipaensis]	RecName: Full=Nematode resistance protein-like HSPRO2; AltName: Full=AKINbetagamma-interacting protein 2; AltName: Full=Ortholog of sugar beet HS1 PRO-1 protein 2; AltName: Full=Protein Hs1pro-2;	SubName: Full=nematode resistance protein-like HSPRO2 {ECO:0000313|RefSeq:XP_012568536.1};	--	GO:0005737,cytoplasm; GO:0020037,heme binding; GO:0046872,metal ion binding; GO:0009816,defense response to bacterium, incompatible interaction; GO:0006979,response to oxidative stress; GO:0009751,response to salicylic acid; GO:0019441,tryptophan catabolic process to kynurenine	Hs1pro-1 N-terminus
gene-LOC112702515	0.01	0	0	0.89	0.95	0.89	1	0	0	64	68	58	0.006	-7.491	4.28456e-09	1.77612e-07	down	NC_037624.1	12268064	12272830	+	LOC112702515	--	K07478 putative ATPase | (RefSeq) ATPase WRNIP1 (A)	uncharacterized protein LOC107607624 [Arachis ipaensis]	RecName: Full=Uncharacterized protein At2g29880;	SubName: Full=Myb/SANT-like DNA-binding domain protein {ECO:0000313|EMBL:KEH15647.1}; Flags: Fragment;	--	--	Myb/SANT-like DNA-binding domain
gene-LOC112702519	5.52	2.67	3.75	9.34	8.43	10.23	203	93	126	342	304	337	0.418	-1.258	2.60389e-05	0.0005077	down	NC_037624.1	12421221	12424409	+	LOC112702519	--	K21373 7-deoxyloganetic acid glucosyltransferase [EC:2.4.1.323] | (RefSeq) 7-deoxyloganetic acid glucosyltransferase-like (A)	uncharacterized protein At1g66480 [Arachis duranensis]	RecName: Full=Uncharacterized protein At1g66480;	SubName: Full=Uncharacterized protein At1g66480 family {ECO:0000313|EMBL:KYP73036.1};	--	GO:0005886,plasma membrane	Domain of unknown function (DUF4228)
gene-LOC112702546	2.86	3.12	2.32	8.61	5.27	5.51	127	131	94	380	229	219	0.418	-1.26	1.56942e-05	0.000325421	down	NC_037624.1	13144281	13147073	-	LOC112702546	--	K09422 transcription factor MYB, plant | (RefSeq) myb-related protein 315 (A)	myb-related protein 315 [Arachis duranensis]	RecName: Full=Protein ODORANT1; AltName: Full=MYB-like protein ODO1;	SubName: Full=Uncharacterized protein {ECO:0000313|EMBL:AFK47512.1};	Transcription factor, Myb superfamily	GO:0005634,nucleus; GO:0003677,DNA binding; GO:0006355,regulation of transcription, DNA-templated; GO:0006351,transcription, DNA-templated	--
gene-LOC112702551	0.11	0.14	0.43	0.04	0.02	0	10	12	36	4	2	0	9.833	3.298	0.00501834	0.0433765	up	--	--	--	--	--	--	--
gene-LOC112702564	4.21	3.19	5.55	12.07	12.6	9.93	296	212	356	844	868	625	0.366	-1.451	2.46647e-09	1.06091e-07	down	NC_037624.1	13626627	13631926	+	LOC112702564	--	K01580 glutamate decarboxylase [EC:4.1.1.15] | (RefSeq) glutamate decarboxylase 4 (A)	glutamate decarboxylase 4 [Arachis ipaensis]	RecName: Full=Glutamate decarboxylase 1; Short=GAD 1; EC=4.1.1.15;	RecName: Full=Glutamate decarboxylase {ECO:0000256|RuleBase:RU361171}; EC=4.1.1.15 {ECO:0000256|RuleBase:RU361171};	Glutamate decarboxylase/sphingosine phosphate lyase	GO:0005829,cytosol; GO:0005516,calmodulin binding; GO:0004351,glutamate decarboxylase activity; GO:0030170,pyridoxal phosphate binding; GO:0006536,glutamate metabolic process; GO:0046686,response to cadmium ion	Aminotransferase class-V
gene-LOC112702590	0.33	0.23	0.65	0	0	0	15	10	27	0	0	0	93.565	6.548	3.76015e-05	0.000694222	up	--	--	--	--	--	--	--
gene-LOC112702612	0.2	0.23	0.09	0	0	0	23	25	9	0	0	0	100.222	6.647	2.0008e-05	0.00040435	up	NC_037624.1	14890900	14895039	-	LOC112702612	--	K10706 senataxin [EC:3.6.4.-] | (RefSeq) probable helicase senataxin (A)	probable helicase senataxin [Arachis duranensis]	RecName: Full=Probable helicase MAGATAMA 3; EC=3.6.4.-; AltName: Full=SEN1-like protein;	SubName: Full=helicase SEN1-like {ECO:0000313|RefSeq:XP_004503077.1};	tRNA-splicing endonuclease positive effector (SEN1)	GO:0005634,nucleus; GO:0005524,ATP binding; GO:0004386,helicase activity; GO:0009553,embryo sac development; GO:0010183,pollen tube guidance; GO:0009875,pollen-pistil interaction	Viral (Superfamily 1) RNA helicase
gene-LOC112702658	0	0	0	2.72	1.13	1.25	0	0	0	176	72	73	0.002	-9.201	1.5276e-12	1.02761e-10	down	--	--	--	--	--	--	--
gene-LOC112702665	4.74	3.45	4.28	8.92	14.83	10.48	383	264	316	717	1175	759	0.357	-1.487	7.67442e-10	3.53205e-08	down	NC_037624.1	16127022	16129696	+	LOC112702665	--	K03063 26S proteasome regulatory subunit T3 | (RefSeq) 26S protease regulatory subunit 6B homolog (A)	root phototropism protein 2 [Arachis ipaensis]	RecName: Full=Root phototropism protein 2; AltName: Full=BTB/POZ domain-containing protein RPT2;	SubName: Full=Root phototropism-like protein {ECO:0000313|EMBL:AES99014.1};	--	GO:0005737,cytoplasm; GO:0005634,nucleus; GO:0004871,NA; GO:0009638,phototropism; GO:0016567,protein ubiquitination	BTB/POZ domain
gene-LOC112702676	0.71	0.71	0.54	0.38	0.31	0.19	98	93	68	52	42	23	2.179	1.124	0.00598486	0.049627	up	--	--	--	--	--	--	--
gene-LOC112702681	1.36	1.03	1.15	3.75	4.3	2.69	113	81	87	310	350	200	0.322	-1.636	6.07517e-09	2.44518e-07	down	NC_037624.1	16985777	16988955	+	LOC112702681	--	K08867 WNK lysine deficient protein kinase [EC:2.7.11.1] | (RefSeq) probable serine/threonine-protein kinase WNK4 (A)	probable serine/threonine-protein kinase WNK4 [Arachis duranensis]	RecName: Full=Probable serine/threonine-protein kinase WNK4; Short=AtWNK4; EC=2.7.11.1; AltName: Full=Protein kinase with no lysine 4;	SubName: Full=Putative serine/threonine-protein kinase WNK4 {ECO:0000313|EMBL:KYP65807.1};	Serine/threonine protein kinase	GO:0005737,cytoplasm; GO:0005829,cytosol; GO:0005634,nucleus; GO:0005524,ATP binding; GO:0004672,protein kinase activity; GO:0004674,protein serine/threonine kinase activity; GO:0035556,intracellular signal transduction; GO:0046777,protein autophosphorylation; GO:0006468,protein phosphorylation	Protein tyrosine kinase
gene-LOC112702683	0	0	0	1.77	2.41	1.42	0	0	0	58	78	42	0.003	-8.352	1.67216e-10	8.35364e-09	down	--	--	--	--	--	--	--
gene-LOC112702709	3.26	3.19	4.48	10.32	5.76	7.5	67	62	84	211	116	138	0.452	-1.145	0.000895226	0.010645	down	--	--	--	--	--	--	--
gene-LOC112702751	0.11	0.07	0.05	0.34	0.28	1.24	5	3	2	16	13	52	0.118	-3.089	0.00110741	0.012689	down	--	--	--	--	--	--	--
gene-LOC112702769	8.47	9.12	4.72	1.15	1.66	1.75	281	286	143	38	54	52	4.785	2.259	1.61498e-10	8.1071e-09	up	NC_037624.1	21052116	21053030	-	LOC112702769	--	K13413 mitogen-activated protein kinase kinase 4/5 [EC:2.7.12.2] | (RefSeq) mitogen-activated protein kinase kinase 5-like (A)	protein LIGHT-DEPENDENT SHORT HYPOCOTYLS 5-like [Arachis ipaensis]	RecName: Full=Protein LIGHT-DEPENDENT SHORT HYPOCOTYLS 6; AltName: Full=Protein ORGAN BOUNDARY 6;	SubName: Full=Zinc finger protein ZFPM1 {ECO:0000313|EMBL:EOY34581.1};	--	GO:0005634,nucleus; GO:0003677,DNA binding; GO:0009299,mRNA transcription; GO:0007275,multicellular organism development; GO:0090698,post-embryonic plant morphogenesis; GO:0006355,regulation of transcription, DNA-templated; GO:0009416,response to light stimulus	Protein of unknown function (DUF640)
gene-LOC112702776	0.08	0.14	0.13	0.69	0.98	1.04	5	9	8	45	63	61	0.128	-2.968	1.26511e-07	4.09042e-06	down	NC_037618.1	99838697	99842350	+	LOC112702776	--	K01488 adenosine deaminase [EC:3.5.4.4] | (RefSeq) uncharacterized protein LOC107611803 isoform X1 (A)	adenosine deaminase-like protein isoform X2 [Arachis ipaensis]	--	SubName: Full=Adenosine deaminase-like protein {ECO:0000313|EMBL:KHN03211.1}; EC=3.5.4.4 {ECO:0000313|EMBL:KHN03211.1};	Adenine deaminase/adenosine deaminase	GO:0004000,adenosine deaminase activity	--
gene-LOC112702782	16.01	18.57	10.62	3.91	4.33	3.42	1788	1961	1083	434	474	342	3.781	1.919	4.07607e-17	5.11746e-15	up	NC_037624.1	21363339	21409903	-	LOC112702782	--	K15015 solute carrier family 32 (vesicular inhibitory amino acid transporter) | (RefSeq) vacuolar amino acid transporter 1 isoform X1 (A)	vacuolar amino acid transporter 1 isoform X1 [Arachis duranensis]	RecName: Full=Amino acid transporter AVT1I {ECO:0000305}; Short=AtAvt1I {ECO:0000303|PubMed:27925655};	SubName: Full=Uncharacterized protein {ECO:0000313|EMBL:KRH30199.1}; Flags: Fragment;	Amino acid transporters	GO:0016021,integral component of membrane; GO:0005774,vacuolar membrane; GO:0015171,amino acid transmembrane transporter activity; GO:0003333,amino acid transmembrane transport	Transmembrane amino acid transporter protein
gene-LOC112702794	0	0	0	4.76	4.02	4.74	0	0	0	137	114	123	0.001	-9.432	2.24122e-14	1.93278e-12	down	--	--	--	--	--	--	--
gene-LOC112702810	3.88	8.49	7.55	3.56	1.89	1.47	423	876	752	387	202	144	2.793	1.482	0.000107258	0.00175009	up	NC_037624.1	22229668	22235824	-	LOC112702810	--	K03695 ATP-dependent Clp protease ATP-binding subunit ClpB | (RefSeq) chaperone protein ClpB3, chloroplastic (A)	jacalin-related lectin 3 [Arachis duranensis]	RecName: Full=Jacalin-related lectin 3; AltName: Full=Mannose-binding lectin superfamily protein;	SubName: Full=Uncharacterized protein {ECO:0000313|EMBL:OIV95509.1};	--	GO:0030246,carbohydrate binding	Jacalin-like lectin domain
gene-LOC112702846	23.26	20.49	21.82	42.35	43.72	45.25	2357	1963	2019	4270	4342	4107	0.488	-1.034	1.23745e-20	2.34158e-18	down	NC_037624.1	25230799	25234974	+	LOC112702846	--	K00521 ferric-chelate reductase [EC:1.16.1.7] | (RefSeq) ferric reduction oxidase 7, chloroplastic-like (A)	protein NTM1-like 9 [Arachis ipaensis]	RecName: Full=Protein NTM1-like 9 {ECO:0000303|PubMed:17158162}; AltName: Full=Calmodulin-binding NAC protein {ECO:0000303|PubMed:17947243};	SubName: Full=Uncharacterized protein {ECO:0000313|EMBL:OIW02508.1};	--	GO:0005789,endoplasmic reticulum membrane; GO:0016021,integral component of membrane; GO:0005634,nucleus; GO:0005886,plasma membrane; GO:0005516,calmodulin binding; GO:0003700,DNA-binding transcription factor activity; GO:0044212,transcription regulatory region DNA binding; GO:0071470,cellular response to osmotic stress; GO:0045892,negative regulation of transcription, DNA-templated; GO:1900426,p…	No apical meristem (NAM) protein
gene-LOC112702849	2.25	1.34	1.18	0	0	0	201	113	96	0	0	0	721.485	9.495	5.20065e-14	4.3288e-12	up	--	--	--	--	--	--	--
gene-LOC112702868	2.6	0.58	0.43	4.53	3.49	3.8	198	42	30	343	260	259	0.3	-1.737	0.00249334	0.0246192	down	NC_037624.1	26569312	26574183	+	LOC112702868	--	K05909 laccase [EC:1.10.3.2] | (RefSeq) laccase-4 (A)	laccase-4 [Arachis duranensis]	RecName: Full=Laccase-4; EC=1.10.3.2; AltName: Full=Benzenediol:oxygen oxidoreductase 4; AltName: Full=Diphenol oxidase 4; AltName: Full=Protein IRREGULAR XYLEM 12; AltName: Full=Urishiol oxidase 4; Flags: Precursor;	RecName: Full=Laccase {ECO:0000256|RuleBase:RU361119}; EC=1.10.3.2 {ECO:0000256|RuleBase:RU361119}; AltName: Full=Benzenediol:oxygen oxidoreductase {ECO:0000256|RuleBase:RU361119}; AltName: Full=Diphenol oxidase {ECO:0000256|RuleBase:RU361119}; AltName: Full=Urishiol oxidase {ECO:0000256|RuleBase:RU361119};	Multicopper oxidases	GO:0048046,apoplast; GO:0005507,copper ion binding; GO:0052716,hydroquinone:oxygen oxidoreductase activity; GO:0016491,oxidoreductase activity; GO:0016722,oxidoreductase activity, oxidizing metal ions; GO:0009809,lignin biosynthetic process; GO:0046274,lignin catabolic process; GO:0009834,plant-type secondary cell wall biogenesis	Multicopper oxidase
gene-LOC112702869	0.61	0.91	0.14	1.76	2.26	1.29	49	69	10	141	178	93	0.303	-1.724	0.00287719	0.0276144	down	NC_037624.1	26750963	26753728	+	LOC112702869	--	K08869 aarF domain-containing kinase | (RefSeq) predicted protein (A)	transcription factor DIVARICATA [Arachis duranensis]	RecName: Full=Transcription factor DIVARICATA;	SubName: Full=Myb-like protein J {ECO:0000313|EMBL:KYP76140.1};	Zuotin and related molecular chaperones (DnaJ superfamily), contains DNA-binding domains	GO:0005634,nucleus; GO:0003677,DNA binding; GO:0048262,determination of dorsal/ventral asymmetry; GO:0009908,flower development; GO:0006355,regulation of transcription, DNA-templated; GO:0006351,transcription, DNA-templated	Myb DNA-binding like
gene-LOC112702886	0.48	0.71	0.34	0.49	1.86	2.42	34	48	22	35	130	155	0.313	-1.674	0.00469506	0.0410203	down	NC_037624.1	28194290	28199028	-	LOC112702886	--	K07300 Ca2+:H+ antiporter | (RefSeq) vacuolar cation/proton exchanger 3 (A)	vacuolar cation/proton exchanger 3 [Arachis duranensis]	RecName: Full=Vacuolar cation/proton exchanger 3; AltName: Full=Ca(2+)/H(+) antiporter CAX3; AltName: Full=Ca(2+)/H(+) exchanger 3; AltName: Full=Protein CATION EXCHANGER 3;	SubName: Full=Uncharacterized protein {ECO:0000313|EMBL:KRH17033.1};	Ca2+/H+ antiporter VCX1 and related proteins	GO:0016021,integral component of membrane; GO:0009705,plant-type vacuole membrane; GO:0005774,vacuolar membrane; GO:0005773,vacuole; GO:0015369,calcium:proton antiporter activity; GO:0006874,cellular calcium ion homeostasis; GO:0030026,cellular manganese ion homeostasis; GO:0006882,cellular zinc ion homeostasis; GO:0055062,phosphate ion homeostasis; GO:0006793,phosphorus metabolic process; GO:005…	Sodium/calcium exchanger protein
gene-LOC112702928	3.41	2.62	1.54	0	0	0.02	157	114	65	0	0	1	303.154	8.244	9.82992e-11	5.08959e-09	up	NC_037624.1	33953369	33954886	-	LOC112702928	--	K17604 zinc finger SWIM domain-containing protein 3 | (RefSeq) protein FAR-RED IMPAIRED RESPONSE 1-like (A)	protein FAR1-RELATED SEQUENCE 5-like [Arachis duranensis]	RecName: Full=Protein FAR-RED ELONGATED HYPOCOTYL 3;	SubName: Full=Protein FAR1-RELATED SEQUENCE 5 {ECO:0000313|EMBL:KYP51725.1};	--	GO:0005634,nucleus; GO:0003700,DNA-binding transcription factor activity; GO:0008270,zinc ion binding; GO:0007623,circadian rhythm; GO:0010018,far-red light signaling pathway; GO:0042753,positive regulation of circadian rhythm; GO:0045893,positive regulation of transcription, DNA-templated; GO:0010017,red or far-red light signaling pathway; GO:0009585,red, far-red light phototransduction; GO:0010…	SWIM zinc finger
gene-LOC112702944	8.83	7.68	11.98	25.07	26.94	25.46	775	637	960	2189	2317	2001	0.36	-1.475	1.51374e-14	1.33608e-12	down	NC_037624.1	36384665	36392298	+	LOC112702944	--	K12742 isoprene synthase [EC:4.2.3.27] | (RefSeq) terpene synthase 10-like isoform X1 (A)	terpene synthase 10 isoform X1 [Arachis duranensis]	RecName: Full=Myrcene synthase, chloroplastic; EC=4.2.3.15; Flags: Precursor;	SubName: Full=terpene synthase 10-like isoform X1 {ECO:0000313|RefSeq:XP_004488753.1};	--	GO:0009507,chloroplast; GO:0000287,magnesium ion binding; GO:0050551,myrcene synthase activity; GO:0008152,metabolic process	Terpene synthase, N-terminal domain
gene-LOC112702945	5.38	2.89	2.64	0.08	0	0	203	103	91	3	0	0	128.912	7.01	4.29902e-13	3.11501e-11	up	--	--	--	--	--	--	--
gene-LOC112702959	7.5	3.17	4.42	12.6	8.51	14.91	528	211	284	882	587	940	0.411	-1.283	0.000119458	0.0019235	down	NC_037624.1	40280998	40283119	+	LOC112702959	--	K13217 pre-mRNA-processing factor 39 | (RefSeq) hypothetical protein (A)	uncharacterized protein LOC107458744 isoform X1 [Arachis duranensis]	--	SubName: Full=Uncharacterized protein {ECO:0000313|EMBL:OIW11701.1};	--	--	Vacuolar protein sorting-associated protein 62
gene-LOC112702963	5.48	5.55	5.36	13.51	13.02	16.58	524	502	468	1286	1221	1421	0.372	-1.427	1.1866e-21	2.53745e-19	down	NC_037618.1	100266445	100270767	+	LOC112702963	--	K03884 NADH-ubiquinone oxidoreductase chain 6 [EC:7.1.1.2] | (RefSeq) uncharacterized protein LOC109243048 (A)	alkaline/neutral invertase A, mitochondrial [Arachis duranensis]	RecName: Full=Alkaline/neutral invertase C, mitochondrial {ECO:0000305}; Short=A/N-INVC {ECO:0000303|PubMed:21441406}; EC=3.2.1.26 {ECO:0000269|PubMed:23135328}; Flags: Precursor;	SubName: Full=Uncharacterized protein {ECO:0000313|EMBL:KRH50672.1, ECO:0000313|EnsemblPlants:GLYMA07G36440.1};	--	GO:0005739,mitochondrion; GO:0033926,glycopeptide alpha-N-acetylgalactosaminidase activity; GO:0004575,sucrose alpha-glucosidase activity; GO:0005975,carbohydrate metabolic process; GO:0007623,circadian rhythm; GO:0010029,regulation of seed germination; GO:0048510,regulation of timing of transition from vegetative to reproductive phase	Amylo-alpha-1,6-glucosidase
gene-LOC112702968	0	0	0	7.11	10.6	9.73	0	0	0	739	1086	911	0	-12.304	1.17492e-24	3.63568e-22	down	--	--	--	--	--	--	--
gene-LOC112702981	4.16	4.68	4.49	9.64	9.23	8.51	422	449	416	972	917	773	0.476	-1.072	2.34418e-13	1.7667e-11	down	NC_037624.1	43481630	43486845	+	LOC112702981	--	K02934 large subunit ribosomal protein L6e | (RefSeq) uncharacterized protein LOC111806995 isoform X1 (A)	uncharacterized protein LOC107458545 [Arachis duranensis]	--	SubName: Full=uncharacterized protein LOC101504548 {ECO:0000313|RefSeq:XP_004488477.1};	--	GO:0003677,DNA binding	Myb/SANT-like DNA-binding domain
gene-LOC112702983	1.09	1.53	1.35	3.66	2.85	3.23	68	90	77	227	174	180	0.398	-1.329	8.65008e-07	2.39367e-05	down	NC_037624.1	44118032	44122367	-	LOC112702983	--	K21026 acetylajmaline esterase [EC:3.1.1.80] | (RefSeq) GDSL esterase/lipase At1g28580-like isoform X1 (A)	GDSL esterase/lipase At1g28580-like isoform X2 [Arachis duranensis]	RecName: Full=GDSL esterase/lipase At1g28610; EC=3.1.1.-; AltName: Full=Extracellular lipase At1g28610; Flags: Precursor;	SubName: Full=Uncharacterized protein {ECO:0000313|EMBL:KOM53702.1};	--	GO:0005576,extracellular region; GO:0016788,hydrolase activity, acting on ester bonds; GO:0016042,lipid catabolic process	--
gene-LOC112702992	7.56	8.66	1.89	0	0	0.03	966	1046	221	0	0	3	702.304	9.456	3.87954e-12	2.47674e-10	up	NC_037624.1	44827362	44833027	-	LOC112702992	--	--	uncharacterized protein LOC107458822 isoform X1 [Arachis duranensis]	--	SubName: Full=Uncharacterized protein {ECO:0000313|EMBL:AFK39258.1};	Putative SAM-dependent rRNA methyltransferase SPB1	GO:0008168,methyltransferase activity	Methyltransferase domain
gene-LOC112703009	0.55	1	0.28	0	0	0	38	66	18	0	0	0	215.059	7.749	5.18467e-08	1.79907e-06	up	--	--	--	--	--	--	--
gene-LOC112703016	2.57	5.66	2.39	1.49	1.3	0.83	201	419	171	116	100	58	2.847	1.509	0.000206923	0.0031154	up	NC_037624.1	47370597	47380357	+	LOC112703016	--	K00166 2-oxoisovalerate dehydrogenase E1 component alpha subunit [EC:1.2.4.4] | (RefSeq) 2-oxoisovalerate dehydrogenase subunit alpha 2, mitochondrial (A)	2-oxoisovalerate dehydrogenase subunit alpha 2, mitochondrial [Arachis duranensis]	RecName: Full=2-oxoisovalerate dehydrogenase subunit alpha 1, mitochondrial; EC=1.2.4.4; AltName: Full=Branched-chain alpha-keto acid dehydrogenase E1 component alpha chain; Short=BCKDE1A; Short=BCKDH E1-alpha; Flags: Precursor;	SubName: Full=2-oxoisovalerate dehydrogenase subunit alpha {ECO:0000313|EMBL:KEH35384.1};	Branched chain alpha-keto acid dehydrogenase complex, alpha subunit	GO:0005759,mitochondrial matrix; GO:0003863,3-methyl-2-oxobutanoate dehydrogenase (2-methylpropanoyl-transferring) activity; GO:0046872,metal ion binding; GO:0043617,cellular response to sucrose starvation; GO:0009646,response to absence of light; GO:0009744,response to sucrose	Thiamine pyrophosphate enzyme, C-terminal TPP binding domain
gene-LOC112703024	2.9	2.54	3.45	7.45	7	7.16	116	96	126	296	274	256	0.403	-1.312	7.5668e-09	3.0019e-07	down	--	--	--	--	--	--	--
gene-LOC112703060	8.11	8.46	6.67	33.9	14.54	24.15	679	670	510	2824	1193	1811	0.312	-1.679	3.55125e-09	1.49212e-07	down	NC_037624.1	52026024	52031468	-	LOC112703060	--	K02303 uroporphyrin-III C-methyltransferase [EC:2.1.1.107] | (RefSeq) uncharacterized protein LOC107458929 (A)	uncharacterized protein LOC107458929 [Arachis duranensis]	RecName: Full=Uroporphyrinogen-III C-methyltransferase; Short=Urogen III methylase; EC=2.1.1.107; AltName: Full=SUMT; AltName: Full=Uroporphyrinogen III methylase; Short=UROM;	SubName: Full=Uncharacterized protein {ECO:0000313|EMBL:OIW11782.1};	Uroporphyrin III methyltransferase	GO:0009507,chloroplast; GO:0004851,uroporphyrin-III C-methyltransferase activity; GO:0009236,cobalamin biosynthetic process; GO:0055114,oxidation-reduction process; GO:0019354,siroheme biosynthetic process	Tetrapyrrole (Corrin/Porphyrin) Methylases
gene-LOC112703079	9.87	10.42	10.1	22.66	20.33	22.49	595	594	556	1359	1201	1214	0.454	-1.14	4.78642e-19	7.58403e-17	down	NC_037624.1	52577633	52580842	+	LOC112703079	--	K21604 jasmonoyl-L-amino acid hydrolase [EC:3.5.1.127] | (RefSeq) IAA-amino acid hydrolase ILR1-like 4 isoform X1 (A)	IAA-amino acid hydrolase ILR1-like 4 isoform X1 [Arachis duranensis]	RecName: Full=IAA-amino acid hydrolase ILR1-like 4 {ECO:0000303|PubMed:10072397}; EC=3.5.1.- {ECO:0000305}; AltName: Full=jasmonoyl-L-amino acid hydrolase {ECO:0000305}; EC=3.5.1.127 {ECO:0000269|PubMed:24052260}; Flags: Precursor;	SubName: Full=Uncharacterized protein {ECO:0000313|EMBL:KRH23345.1, ECO:0000313|EnsemblPlants:GLYMA13G42880.1};	--	GO:0005783,endoplasmic reticulum; GO:0005788,endoplasmic reticulum lumen; GO:0005886,plasma membrane; GO:0010179,IAA-Ala conjugate hydrolase activity; GO:0046872,metal ion binding; GO:0008152,metabolic process; GO:0009611,response to wounding	Peptidase dimerisation domain
gene-LOC112703090	67.29	69.93	86.1	198.87	160.35	144.82	3137	3082	3665	9222	7325	6046	0.433	-1.209	8.71169e-12	5.25549e-10	down	NC_037624.1	52794748	52796198	-	LOC112703090	--	--	clavaminate synthase-like protein At3g21360 [Arachis duranensis]	RecName: Full=Clavaminate synthase-like protein At3g21360; EC=1.-.-.-;	SubName: Full=Uncharacterized protein {ECO:0000313|EMBL:EMJ16870.1};	--	GO:0005634,nucleus; GO:0046872,metal ion binding; GO:0016491,oxidoreductase activity	Taurine catabolism dioxygenase TauD, TfdA family
gene-LOC112703101	82.32	67.91	99.07	15.38	30.71	18.3	2426	1892	2666	451	887	483	3.789	1.922	1.24814e-12	8.49399e-11	up	NC_037624.1	52941689	52942501	-	LOC112703101	--	K03350 anaphase-promoting complex subunit 3 | (RefSeq) hypothetical protein (A)	uncharacterized protein LOC107458958 [Arachis duranensis]	--	SubName: Full=Uncharacterized protein {ECO:0000313|EMBL:BAT91637.1};	--	--	Cotton fibre expressed protein
gene-LOC112703142	1903.58	2769.95	4263.45	1097.47	1857.81	949.12	50234	69104	102735	28810	48043	22431	2.237	1.161	0.000221078	0.00330485	up	NC_037624.1	55404402	55406187	-	LOC112703142	--	--	organ-specific protein P4 isoform X2 [Arachis duranensis]	RecName: Full=Organ-specific protein S2;	SubName: Full=Specific tissue protein 2 {ECO:0000313|EMBL:CAA66109.3}; Flags: Fragment;	--	--	Organ specific protein
gene-LOC112703182	5.07	4.12	4.81	16.32	14.04	12.45	403	310	349	1291	1094	887	0.319	-1.647	2.61504e-19	4.25895e-17	down	NC_037618.1	100695953	100700201	-	LOC112703182	--	K01102 pyruvate dehydrogenase phosphatase [EC:3.1.3.43] | (RefSeq) probable protein phosphatase 2C 42 (A)	probable protein phosphatase 2C 42 [Arachis duranensis]	RecName: Full=Probable protein phosphatase 2C 42; Short=AtPP2C42; EC=3.1.3.16;	SubName: Full=Uncharacterized protein {ECO:0000313|EMBL:KYP57871.1};	Protein phosphatase 2C/pyruvate dehydrogenase (lipoamide) phosphatase	GO:0046872,metal ion binding; GO:0004722,protein serine/threonine phosphatase activity	Protein phosphatase 2C
gene-LOC112703183	0	0.03	0.03	0.14	0.3	0.57	0	2	2	10	21	37	0.057	-4.124	0.000368452	0.00507394	down	NC_037624.1	58307677	58310506	-	LOC112703183	--	K10581 ubiquitin-conjugating enzyme E2 O [EC:2.3.2.24] | (RefSeq) probable ubiquitin-conjugating enzyme E2 23 isoform X1 (A)	uncharacterized protein LOC107478371 isoform X1 [Arachis duranensis]	--	SubName: Full=Uncharacterized protein {ECO:0000313|EMBL:AFK41834.1};	--	--	--
gene-LOC112703184	0	0.09	0.1	1.08	1.59	2.89	0	6	6	74	107	178	0.033	-4.933	3.60939e-12	2.30988e-10	down	--	--	--	--	--	--	--
gene-LOC112703193	642.65	454.77	667.34	213.32	262.7	286.94	28304	18935	26838	9346	11338	11318	2.267	1.181	4.33331e-10	2.06667e-08	up	NC_037624.1	59325564	59326778	+	LOC112703193	--	K00020 3-hydroxyisobutyrate dehydrogenase [EC:1.1.1.31] | (RefSeq) 6-phosphogluconate dehydrogenase-like protein (A)	protein EXORDIUM [Arachis duranensis]	RecName: Full=Protein EXORDIUM; Flags: Precursor;	SubName: Full=protein EXORDIUM-like {ECO:0000313|RefSeq:XP_004516719.1};	--	GO:0048046,apoplast; GO:0005618,cell wall; GO:0005615,extracellular space; GO:0005794,Golgi apparatus; GO:0009505,plant-type cell wall; GO:0009741,response to brassinosteroid	Phosphate-induced protein 1 conserved region
gene-LOC112703194	0.5	0.43	0.88	0.13	0.17	0.2	42	34	67	11	14	15	3.529	1.819	0.00115433	0.0131436	up	NC_037624.1	59326881	59330275	+	LOC112703194	--	--	uncharacterized protein LOC107478987 [Arachis duranensis]	--	SubName: Full=Transposon protein {ECO:0000313|EMBL:AEL30356.1};	--	GO:0003676,nucleic acid binding; GO:0008270,zinc ion binding	--
gene-LOC112703257	0.73	0.98	0.52	2.5	2.42	1.94	37	47	24	126	120	88	0.317	-1.657	8.97642e-06	0.000197741	down	NC_037624.1	63750959	63752354	-	LOC112703257	--	--	AT-hook motif nuclear-localized protein 28 [Arachis duranensis]	RecName: Full=AT-hook motif nuclear-localized protein 17 {ECO:0000312|EMBL:FAA00288.1};	RecName: Full=AT-hook motif nuclear-localized protein {ECO:0000256|PIRNR:PIRNR016021};	--	GO:0005634,nucleus; GO:0003680,AT DNA binding; GO:0003700,DNA-binding transcription factor activity; GO:0006351,transcription, DNA-templated	Plants and Prokaryotes Conserved (PCC) domain
gene-LOC112703263	0.07	0.05	0.22	0.2	0.88	3	3	2	9	9	39	122	0.08	-3.647	0.0002669	0.00386453	down	NC_037624.1	64241940	64252294	+	LOC112703263	--	K09260 MADS-box transcription enhancer factor 2A | (RefSeq) MADS-box protein AGL24 (A)	MADS-box protein AGL24 isoform X2 [Arachis ipaensis]	RecName: Full=MADS-box protein SVP {ECO:0000303|PubMed:10758486}; AltName: Full=Protein SHORT VEGETATIVE PHASE {ECO:0000303|PubMed:10758486};	SubName: Full=MADS-box transcription factor {ECO:0000313|EMBL:AAF66690.1};	MADS box transcription factor	GO:0005634,nucleus; GO:0003700,DNA-binding transcription factor activity; GO:0046983,protein dimerization activity; GO:0000977,RNA polymerase II regulatory region sequence-specific DNA binding; GO:0043565,sequence-specific DNA binding; GO:0000900,translation repressor activity, mRNA regulatory element binding; GO:0030154,cell differentiation; GO:0048438,floral whorl development; GO:0009910,negati…	betaPIX coiled coil
gene-LOC112703299	9.67	7.87	9.03	3.36	4.69	2.84	1010	777	861	349	480	266	2.382	1.252	3.32903e-08	1.19375e-06	up	NC_037624.1	65567351	65570384	-	LOC112703299	--	K04733 interleukin-1 receptor-associated kinase 4 [EC:2.7.11.1] | (RefSeq) hypothetical protein (A)	proline-rich receptor-like protein kinase PERK3 [Arachis duranensis]	RecName: Full=Putative serine/threonine-protein kinase {ECO:0000250|UniProtKB:Q9FE20, ECO:0000303|Ref.2}; EC=2.7.11.1; Flags: Fragment;	SubName: Full=Leucine-rich repeat receptor protein kinase EXS {ECO:0000313|EMBL:KYP67205.1};	--	GO:0005524,ATP binding; GO:0004674,protein serine/threonine kinase activity	--
gene-LOC112703309	0.46	0.49	0.35	0.92	0.62	2.46	40	40	28	79	53	191	0.321	-1.641	0.00271143	0.0263796	down	NC_037624.1	65950314	65954216	+	LOC112703309	--	K12392 AP-1 complex subunit beta-1 | (RefSeq) beta-adaptin-like protein B isoform X1 (A)	glycine-rich domain-containing protein 1 [Arachis duranensis]	RecName: Full=Glycine-rich domain-containing protein 1 {ECO:0000303|Ref.4}; Short=AtGRDP1 {ECO:0000303|Ref.4};	SubName: Full=Uncharacterized protein {ECO:0000313|EMBL:KYP41271.1};	--	GO:0005886,plasma membrane; GO:0009738,abscisic acid-activated signaling pathway; GO:0071470,cellular response to osmotic stress; GO:0009787,regulation of abscisic acid-activated signaling pathway	Glycine-rich domain-containing protein-like
gene-LOC112703322	0.83	0.39	1.13	3.38	5.71	6.23	65	29	81	264	439	438	0.151	-2.731	7.4198e-12	4.53859e-10	down	NC_037624.1	66671832	66675177	-	LOC112703322	--	K02492 glutamyl-tRNA reductase [EC:1.2.1.70] | (RefSeq) glutamyl-tRNA reductase 1, chloroplastic (A)	glutamyl-tRNA reductase 1, chloroplastic [Arachis duranensis]	RecName: Full=Glutamyl-tRNA reductase 1, chloroplastic; Short=GluTR; EC=1.2.1.70; Flags: Precursor;	RecName: Full=Glutamyl-tRNA reductase {ECO:0000256|RuleBase:RU000584}; EC=1.2.1.70 {ECO:0000256|RuleBase:RU000584};	--	GO:0009507,chloroplast; GO:0008883,glutamyl-tRNA reductase activity; GO:0050661,NADP binding; GO:0015995,chlorophyll biosynthetic process; GO:0006782,protoporphyrinogen IX biosynthetic process	UDP-glucose/GDP-mannose dehydrogenase family, NAD binding domain
gene-LOC112703329	2.15	1.45	2.62	0.72	0.95	0.82	99	63	110	33	43	34	2.436	1.284	0.00123845	0.0139295	up	NC_037624.1	67248920	67253507	-	LOC112703329	--	K13459 disease resistance protein RPS2 | (RefSeq) disease resistance protein RPS2 (A)	probable WRKY transcription factor 70 [Arachis duranensis]	RecName: Full=Probable WRKY transcription factor 70; AltName: Full=WRKY DNA-binding protein 70;	SubName: Full=Uncharacterized protein {ECO:0000313|EnsemblPlants:GLYMA14G36438.2};	--	GO:0005634,nucleus; GO:0003700,DNA-binding transcription factor activity; GO:0043565,sequence-specific DNA binding; GO:0042742,defense response to bacterium; GO:0050832,defense response to fungus; GO:0009864,induced systemic resistance, jasmonic acid mediated signaling pathway; GO:1900056,negative regulation of leaf senescence; GO:0045892,negative regulation of transcription, DNA-templated; GO:00…	--
gene-LOC112703362	1.13	1.2	1.66	0.11	0.37	0.18	104	104	139	10	33	15	5.921	2.566	2.0047e-07	6.20702e-06	up	NC_037624.1	70044764	70054194	-	LOC112703362	--	K13179 ATP-dependent RNA helicase DDX18/HAS1 [EC:3.6.4.13] | (RefSeq) DEAD-box ATP-dependent RNA helicase 50 (A)	DEAD-box ATP-dependent RNA helicase 50 isoform X2 [Arachis duranensis]	RecName: Full=DEAD-box ATP-dependent RNA helicase 50; EC=3.6.4.13;	SubName: Full=DEAD-box ATP-dependent RNA helicase 50 {ECO:0000313|EMBL:KYP53569.1};	ATP-dependent RNA helicase	GO:0009507,chloroplast; GO:0005737,cytoplasm; GO:0005730,nucleolus; GO:0005524,ATP binding; GO:0004004,ATP-dependent RNA helicase activity; GO:0003723,RNA binding; GO:0003724,RNA helicase activity; GO:0006968,cellular defense response; GO:0071369,cellular response to ethylene stimulus; GO:0071395,cellular response to jasmonic acid stimulus; GO:0071446,cellular response to salicylic acid stimulus;…	Type III restriction enzyme, res subunit
gene-LOC112703429	0.85	0.67	1.21	2.06	1.93	2.11	60	45	78	145	134	134	0.437	-1.195	0.000251274	0.0036789	down	NC_037624.1	72794961	72796912	+	LOC112703429	--	K08286 protein-serine/threonine kinase [EC:2.7.11.-] | (RefSeq) protein kinase PVPK-1-like (A)	serine/threonine-protein kinase WAG1-like [Arachis duranensis]	RecName: Full=Serine/threonine-protein kinase WAG1; EC=2.7.11.1; AltName: Full=Protein kinase 3; Short=AtPK3;	SubName: Full=Uncharacterized protein {ECO:0000313|EMBL:OIW11641.1};	Putative serine/threonine protein kinase	GO:0005737,cytoplasm; GO:0005829,cytosol; GO:0005634,nucleus; GO:0005886,plasma membrane; GO:0005524,ATP binding; GO:0016301,kinase activity; GO:0004674,protein serine/threonine kinase activity; GO:0009926,auxin polar transport; GO:0009734,auxin-activated signaling pathway; GO:0048825,cotyledon development; GO:0035556,intracellular signal transduction; GO:0040008,regulation of growth	Phosphotransferase enzyme family
gene-LOC112703433	0.06	0.1	0.15	5.24	4.02	5.46	5	8	11	422	319	396	0.021	-5.591	4.87278e-46	7.32379e-43	down	NC_037624.1	72894917	72898811	+	LOC112703433	--	K19513 protein CLEC16A | (RefSeq) protein CLEC16A homolog isoform X1 (A)	protein CLEC16A homolog isoform X1 [Arachis duranensis]	RecName: Full=Protein TRANSPARENT TESTA 9 {ECO:0000303|PubMed:8528278}; AltName: Full=Protein GREEN FLUORESCENT SEED 9 {ECO:0000303|PubMed:25116949};	SubName: Full=Uncharacterized protein {ECO:0000313|EMBL:KEH41895.1, ECO:0000313|EnsemblPlants:KEH41895};	Uncharacterized conserved protein	GO:0019898,extrinsic component of membrane; GO:0005794,Golgi apparatus; GO:0009718,anthocyanin-containing compound biosynthetic process; GO:0001708,cell fate specification; GO:1903415,flavonoid transport from endoplasmic reticulum to plant-type vacuole; GO:0044090,positive regulation of vacuole organization; GO:0016192,vesicle-mediated transport	Uncharacterised conserved protein
gene-LOC112703438	88.81	91.38	92.31	15.62	17.41	15.92	3258	3169	3092	570	626	523	5.44	2.444	6.36428e-99	1.11598e-94	up	NC_037624.1	72948928	72950474	+	LOC112703438	--	K00799 glutathione S-transferase [EC:2.5.1.18] | (RefSeq) glutathione S-transferase 3 (A)	glutathione S-transferase 3 [Arachis duranensis]	RecName: Full=Glutathione S-transferase 3; EC=2.5.1.18;	SubName: Full=Lactoylglutathione lyase {ECO:0000313|EMBL:KYP65112.1}; EC=2.5.1.18 {ECO:0000313|EMBL:KYP65112.1};	Glutathione S-transferase	GO:0005737,cytoplasm; GO:0004364,glutathione transferase activity; GO:0006749,glutathione metabolic process; GO:0009407,toxin catabolic process	Glutathione S-transferase, C-terminal domain
gene-LOC112703463	1.69	1.96	2.35	0	0	0	63	69	80	0	0	0	378.502	8.564	2.14428e-11	1.23144e-09	up	--	--	--	--	--	--	--
gene-LOC112703464	6.27	7.08	6.71	0	0	0	416	444	406	0	0	0	2251.2	11.136	1.57456e-20	2.92684e-18	up	NC_037624.1	73963627	73966340	+	LOC112703464	--	--	oxidation resistance protein 1-like [Arachis duranensis]	--	SubName: Full=Uncharacterized protein {ECO:0000313|EMBL:KDP46837.1};	Oxidation resistance protein	--	TLD
gene-LOC112703504	0.94	0.86	0.96	5.59	5.61	5.31	43	37	40	254	251	217	0.163	-2.615	3.83319e-24	1.10794e-21	down	--	--	--	--	--	--	--
gene-LOC112703508	12.02	8.58	10.65	28.45	24.18	26.57	707	477	572	1665	1394	1400	0.386	-1.374	1.05153e-14	9.52081e-13	down	NC_037624.1	75377357	75382830	-	LOC112703508	--	K05658 ATP-binding cassette, subfamily B (MDR/TAP), member 1 [EC:7.6.2.2] | (RefSeq) uncharacterized protein LOC111781709 (A)	protein SRG1 [Arachis duranensis]	RecName: Full=Protein SRG1; Short=AtSRG1; AltName: Full=Protein SENESCENCE-RELATED GENE 1;	SubName: Full=Uncharacterized protein {ECO:0000313|EnsemblPlants:Bra013884.1-P};	Iron/ascorbate family oxidoreductases	GO:0046872,metal ion binding; GO:0016682,oxidoreductase activity, acting on diphenols and related substances as donors, oxygen as acceptor; GO:0010150,leaf senescence	2OG-Fe(II) oxygenase superfamily
gene-LOC112703511	0.66	0.6	0.38	1.2	1.07	2.24	36	31	19	65	57	109	0.359	-1.478	0.00184857	0.0193443	down	NC_037624.1	75456128	75463523	-	LOC112703511	--	--	protein NEOXANTHIN-DEFICIENT 1 isoform X1 [Arachis ipaensis]	RecName: Full=Protein NEOXANTHIN-DEFICIENT 1 {ECO:0000303|PubMed:24506237};	SubName: Full=Uncharacterized protein {ECO:0000313|EMBL:KRH21862.1, ECO:0000313|EnsemblPlants:GLYMA13G33920.1};	--	GO:0016123,xanthophyll biosynthetic process	--
gene-LOC112703540	0	0	0	12.47	19.08	13.11	0	0	0	915	1379	866	0	-12.506	2.58866e-25	8.78558e-23	down	NC_037624.1	76441725	76446136	-	LOC112703540	--	--	--	--	--	--	--	--
gene-LOC112703545	10.48	10.16	12.84	0.03	0	0	395	362	442	1	0	0	1097.43	10.1	4.95165e-17	6.15795e-15	up	NC_037624.1	76620927	76625145	+	LOC112703545	--	--	wiskott-Aldrich syndrome protein-like [Arachis duranensis]	--	--	--	--	--
gene-LOC112703560	1.24	1.95	1.55	0.5	0.61	0.52	85	126	97	34	41	32	2.833	1.502	2.99672e-05	0.000572681	up	NC_037624.1	77190284	77193612	-	LOC112703560	--	K17491 protein phosphatase 4 regulatory subunit 3 | (RefSeq) serine/threonine-protein phosphatase 4 regulatory subunit 3 (A)	uncharacterized protein LOC107459943 isoform X5 [Arachis duranensis]	--	SubName: Full=Uncharacterized protein {ECO:0000313|EMBL:KRH11977.1, ECO:0000313|EnsemblPlants:GLYMA15G15270.1};	Protein predicted to be involved in carbohydrate metabolism	--	--
gene-LOC112703567	6.45	6.7	5.16	1.14	1.37	1.79	831	816	607	146	173	207	4.169	2.06	8.086e-21	1.55811e-18	up	--	--	--	--	--	--	--
gene-LOC112703573	4.41	5.45	3.04	9.85	9.76	11.1	262	306	165	582	568	590	0.411	-1.284	5.08271e-08	1.76602e-06	down	NC_037624.1	77559733	77563757	-	LOC112703573	--	K14503 brassinosteroid resistant 1/2 | (RefSeq) BES1/BZR1 homolog protein 3-like (A)	BES1/BZR1 homolog protein 4 isoform X1 [Arachis duranensis]	RecName: Full=BES1/BZR1 homolog protein 4;	SubName: Full=BES1/BZR1 homolog protein 4-like {ECO:0000313|RefSeq:XP_004489004.1};	--	GO:0003677,DNA binding; GO:0003700,DNA-binding transcription factor activity; GO:0009742,brassinosteroid mediated signaling pathway; GO:0006355,regulation of transcription, DNA-templated; GO:0006351,transcription, DNA-templated	BES1/BZR1 plant transcription factor, N-terminal
gene-LOC112703574	21.25	27.3	23.98	1.99	2	1.81	1543	1874	1590	144	142	118	12.192	3.608	9.21012e-101	4.84498e-96	up	NC_037624.1	77570557	77581577	-	LOC112703574	--	--	uncharacterized protein LOC107459824 isoform X1 [Arachis duranensis]	--	SubName: Full=Uncharacterized protein {ECO:0000313|EMBL:OIW11596.1};	--	--	--
gene-LOC112703596	5.4	7.55	4.26	2.91	1.9	3.32	325	429	234	174	112	179	2.068	1.048	0.000656978	0.0082249	up	NC_037618.1	101311008	101314179	-	LOC112703596	--	K19704 protein phosphatase PTC1 [EC:3.1.3.16] | (RefSeq) probable protein phosphatase 2C 73 (A)	probable protein phosphatase 2C 41 [Arachis duranensis]	RecName: Full=Probable protein phosphatase 2C 73; Short=AtPP2C73; EC=3.1.3.16; AltName: Full=AtPPC6;7;	SubName: Full=probable protein phosphatase 2C 34 isoform X2 {ECO:0000313|RefSeq:XP_012573440.1};	Serine/threonine protein phosphatase	GO:0005886,plasma membrane; GO:0046872,metal ion binding; GO:0004722,protein serine/threonine phosphatase activity; GO:0009819,drought recovery; GO:0000226,microtubule cytoskeleton organization; GO:0045926,negative regulation of growth; GO:0006470,protein dephosphorylation	--
gene-LOC112703633	14.09	10.91	14.48	77.28	61.05	45.2	1159	849	1088	6326	4923	3331	0.21	-2.252	2.0745e-23	5.42932e-21	down	NC_037624.1	79441111	79446394	-	LOC112703633	--	--	sodium/calcium exchanger NCL, partial [Arachis duranensis]	RecName: Full=Sodium/calcium exchanger NCL2 {ECO:0000305}; AltName: Full=Na(+)/Ca(2+)-exchange protein NCL2 {ECO:0000305}; AltName: Full=OsEFCAX2 {ECO:0000303|PubMed:24286292}; AltName: Full=Protein NCX-like 2 {ECO:0000305}; Short=OsNCL2 {ECO:0000305};	SubName: Full=uncharacterized protein LOC101505490 {ECO:0000313|RefSeq:XP_004489056.1};	--	GO:0016021,integral component of membrane; GO:0005886,plasma membrane; GO:0005509,calcium ion binding; GO:0005432,calcium:sodium antiporter activity; GO:0055074,calcium ion homeostasis	Sodium/calcium exchanger protein
gene-LOC112703640	0.97	0.82	1.07	0.25	0.27	0.2	70	56	70	18	19	13	3.862	1.949	1.02692e-05	0.000222551	up	NC_037624.1	79580912	79585024	-	LOC112703640	--	K04374 cyclic AMP-dependent transcription factor ATF-4 | (RAP-DB) Os01g0211800; Similar to VirE2-interacting protein VIP1. (A)	basic leucine zipper 61-like [Arachis duranensis]	RecName: Full=Basic leucine zipper 61 {ECO:0000303|PubMed:11906833}; Short=AtbZIP61 {ECO:0000303|PubMed:11906833}; Short=bZIP protein 61;	SubName: Full=Uncharacterized protein {ECO:0000313|EMBL:ESW21410.1};	--	GO:0005634,nucleus; GO:0003677,DNA binding; GO:0003700,DNA-binding transcription factor activity; GO:0000977,RNA polymerase II regulatory region sequence-specific DNA binding; GO:0045893,positive regulation of transcription, DNA-templated; GO:0006351,transcription, DNA-templated	--
gene-LOC112703690	11.74	8.78	14.37	4.95	4.44	3.18	470	332	525	197	174	114	2.71	1.438	2.74467e-07	8.317e-06	up	NC_037618.1	101415703	101416806	-	LOC112703690	--	K19041 E3 ubiquitin-protein ligase RNF38/44 [EC:2.3.2.27] | (Kazusa) Lj6g3v1468220.1; - (A)	RING-H2 finger protein ATL2 [Arachis duranensis]	RecName: Full=RING-H2 finger protein ATL2; EC=2.3.2.27 {ECO:0000305}; AltName: Full=Protein ARABIDOPSIS TOXICOS EN LEVADURA 2; Short=Protein ATL2; AltName: Full=RING-type E3 ubiquitin transferase ATL2 {ECO:0000305};	SubName: Full=Uncharacterized protein {ECO:0000313|EMBL:OAY56043.1};	FOG: Predicted E3 ubiquitin ligase	GO:0016021,integral component of membrane; GO:0046872,metal ion binding; GO:0061630,ubiquitin protein ligase activity; GO:0006952,defense response; GO:0043161,proteasome-mediated ubiquitin-dependent protein catabolic process; GO:0010200,response to chitin	NADH-Ubiquinone oxidoreductase (complex I), chain 5 N-terminus
gene-LOC112703725	0.04	0.02	0.02	0.35	0.1	0.13	4	2	2	36	10	12	0.136	-2.882	0.00408897	0.0367379	down	NC_037624.1	80457078	80462199	+	LOC112703725	--	--	uncharacterized protein LOC107613930 [Arachis ipaensis]	--	SubName: Full=Alpha/beta fold hydrolase {ECO:0000313|EMBL:AES68081.2};	Predicted hydrolase/acyltransferase (alpha/beta hydrolase superfamily)	GO:0016021,integral component of membrane; GO:0016787,hydrolase activity	Serine hydrolase (FSH1)
gene-LOC112703733	0.29	0.46	0.47	1.21	1.86	1.37	33	49	48	135	205	138	0.269	-1.897	4.46326e-08	1.5611e-06	down	--	--	--	--	--	--	--
gene-LOC112703806	0.01	0.42	0.03	0	0	0	1	33	2	0	0	0	63.783	5.995	0.00526663	0.045027	up	NC_037624.1	80924113	80927792	-	LOC112703806	--	K21398 natural resistance-associated macrophage protein 2 | (RefSeq) metal transporter Nramp1 (A)	metal transporter Nramp6-like [Arachis duranensis]	RecName: Full=Metal transporter Nramp1; Short=AtNramp1;	SubName: Full=Uncharacterized protein {ECO:0000313|EMBL:AFK44028.1};	Mn2+ and Fe2+ transporters of the NRAMP family	GO:0016021,integral component of membrane; GO:0005886,plasma membrane; GO:0015086,cadmium ion transmembrane transporter activity; GO:0005381,iron ion transmembrane transporter activity; GO:0005384,manganese ion transmembrane transporter activity; GO:0070574,cadmium ion transmembrane transport; GO:0055072,iron ion homeostasis; GO:0034755,iron ion transmembrane transport; GO:0055071,manganese ion h…	Natural resistance-associated macrophage protein
gene-LOC112703812	6.44	8.08	6.59	2.93	3.68	2.97	305	362	285	138	171	126	2.15	1.105	5.68563e-07	1.62904e-05	up	NC_037618.1	101585919	101587382	+	LOC112703812	--	--	uncharacterized protein LOC107608150 isoform X1 [Arachis ipaensis]	--	SubName: Full=Uncharacterized protein {ECO:0000313|EnsemblPlants:TRIAE_CS42_6DL_TGACv1_526612_AA1688280.1};	--	GO:0008270,zinc ion binding	--
gene-LOC112703821	0.06	0.05	1.44	0	0.01	0.03	4	3	90	0	1	2	32.66	5.029	0.0012837	0.0143526	up	NC_037624.1	81005298	81007819	-	LOC112703821	--	K19600 tubby-related protein 1 | (RefSeq) tubby-like protein 8 (A)	tubby-like protein 8 [Arachis ipaensis]	RecName: Full=Tubby-like protein 8; Short=AtTLP8;	SubName: Full=tubby-like protein 8 {ECO:0000313|RefSeq:XP_014500440.1};	Tub family proteins	GO:0035091,phosphatidylinositol binding	Tub family
gene-LOC112703850	0	0	0	0.38	0.13	0.31	0	0	0	15	5	11	0.017	-5.841	0.00101746	0.01185	down	NC_037624.1	532616	543179	-	LOC112703850	--	K10523 speckle-type POZ protein | (RefSeq) BTB/POZ domain-containing protein At1g55760-like isoform X1 (A)	BTB/POZ domain-containing protein At1g55760-like isoform X1 [Arachis duranensis]	RecName: Full=BTB/POZ domain-containing protein At1g55760;	SubName: Full=Uncharacterized protein {ECO:0000313|EMBL:KRG98425.1, ECO:0000313|EnsemblPlants:GLYMA18G08140.1};	Speckle-type POZ protein SPOP and related proteins with TRAF, MATH and BTB/POZ domains	GO:0005737,cytoplasm; GO:0019005,SCF ubiquitin ligase complex; GO:0031625,ubiquitin protein ligase binding; GO:0043161,proteasome-mediated ubiquitin-dependent protein catabolic process; GO:0042787,NA; GO:0030162,regulation of proteolysis	BTB/POZ domain
gene-LOC112703928	0	0	0.09	0.64	1.14	1.51	0	0	2	16	28	34	0.025	-5.307	5.39626e-05	0.000957081	down	NC_037624.1	6709010	6709703	+	LOC112703928	--	K17338 receptor expression-enhancing protein 1/2/3/4 | (RefSeq) uncharacterized LOC101760823 (A)	uncharacterized protein LOC107496847 [Arachis duranensis]	--	SubName: Full=Uncharacterized protein {ECO:0000313|EMBL:KYP73133.1};	--	GO:0005509,calcium ion binding	EF-hand domain pair
gene-LOC112703981	144.13	124.1	188.65	53.59	67.57	43.26	3720	3028	4446	1376	1709	1000	2.716	1.441	1.28098e-10	6.517e-09	up	NC_037618.1	101712154	101712865	-	LOC112703981	--	--	protein RALF-like 33 [Arachis duranensis]	RecName: Full=Protein RALF-like 33; Flags: Precursor;	SubName: Full=protein RALF-like 33 {ECO:0000313|RefSeq:XP_004508218.1};	--	GO:0048046,apoplast; GO:0005622,intracellular; GO:0009505,plant-type cell wall; GO:0009506,plasmodesma; GO:0005179,hormone activity; GO:0004871,NA; GO:0019722,calcium-mediated signaling; GO:0007267,cell-cell signaling	Rapid ALkalinization Factor (RALF)
gene-LOC112704013	0	0	0	17.1	12.75	8.74	0	0	0	478	351	220	0.001	-10.907	7.00069e-19	1.10261e-16	down	--	--	--	--	--	--	--
gene-LOC112704029	0.59	0.26	0.07	0	0	0	38	16	4	0	0	0	100.538	6.652	8.95695e-05	0.00149249	up	--	--	--	--	--	--	--
gene-LOC112704068	0	0	0	1.55	1.41	2.05	0	0	0	47	42	56	0.004	-8.071	9.21277e-10	4.19964e-08	down	--	--	--	--	--	--	--
gene-LOC112704085	0	0	0	2.4	3.77	3.18	0	0	0	84	130	100	0.002	-9.179	2.63413e-13	1.97391e-11	down	--	--	--	--	--	--	--
gene-LOC112704637	0	0	0	0.58	0.24	0.26	0	0	0	20	8	8	0.015	-6.044	0.000427987	0.00575223	down	NC_037618.1	102110971	102111928	-	LOC112704637	--	K03676 glutaredoxin 3 | (RefSeq) monothiol glutaredoxin-S2 (A)	monothiol glutaredoxin-S2 [Arachis duranensis]	RecName: Full=Monothiol glutaredoxin-S2; Short=AtGrxS2; AltName: Full=Protein ROXY 10;	SubName: Full=Monothiol glutaredoxin-S2 {ECO:0000313|EMBL:KYP58056.1};	Glutaredoxin and related proteins	GO:0005737,cytoplasm; GO:0051537,2 iron, 2 sulfur cluster binding; GO:0009055,electron transfer activity; GO:0046872,metal ion binding; GO:0015035,protein disulfide oxidoreductase activity; GO:0045454,cell redox homeostasis	Glutaredoxin
gene-LOC112704791	49.65	47.84	37.52	19.03	14.45	15.78	1852	1687	1278	706	528	527	2.676	1.42	7.76021e-15	7.19975e-13	up	NC_037618.1	102211197	102212945	+	LOC112704791	--	--	CASP-like protein 1D2 [Arachis ipaensis]	RecName: Full=CASP-like protein 1D2; Short=GmCASPL1D2;	RecName: Full=CASP-like protein {ECO:0000256|RuleBase:RU361233};	--	GO:0016021,integral component of membrane; GO:0005886,plasma membrane; GO:0051536,iron-sulfur cluster binding	Domain of unknown function (DUF588)
gene-LOC112705224	6.9	13.17	2.8	2.91	2.47	3.55	562	1014	208	236	197	259	2.494	1.318	0.00304681	0.0289781	up	NC_037618.1	102823157	102826169	+	LOC112705224	--	K00276 primary-amine oxidase [EC:1.4.3.21] | (RefSeq) primary amine oxidase (A)	primary amine oxidase [Arachis duranensis]	RecName: Full=Primary amine oxidase; EC=1.4.3.21 {ECO:0000250|UniProtKB:P12807}; AltName: Full=Amine oxidase [copper-containing]; Flags: Precursor;	RecName: Full=Amine oxidase {ECO:0000256|RuleBase:RU000672}; EC=1.4.3.- {ECO:0000256|RuleBase:RU000672};	Copper amine oxidase	GO:0052595,aliphatic-amine oxidase activity; GO:0052594,aminoacetone:oxygen oxidoreductase(deaminating) activity; GO:0005507,copper ion binding; GO:0052597,diamine oxidase activity; GO:0052596,phenethylamine:oxygen oxidoreductase (deaminating) activity; GO:0008131,primary amine oxidase activity; GO:0048038,quinone binding; GO:0052593,tryptamine:oxygen oxidoreductase (deaminating) activity; GO:000…	Copper amine oxidase, N2 domain
gene-LOC112705439	0.32	0.43	0.48	4.25	0.58	7.3	10	13	14	134	18	207	0.1	-3.325	1.11813e-05	0.000239102	down	--	--	--	--	--	--	--
gene-LOC112705443	5.05	5.36	7.68	10.76	12.39	31.12	247	248	343	524	594	1364	0.328	-1.609	2.55028e-05	0.000498726	down	NC_037618.1	103112564	103114150	-	LOC112705443	--	K10760 adenylate dimethylallyltransferase (cytokinin synthase) [EC:2.5.1.27 2.5.1.112] | (RefSeq) adenylate isopentenyltransferase 5, chloroplastic (A)	adenylate isopentenyltransferase 5, chloroplastic [Arachis ipaensis]	RecName: Full=Adenylate isopentenyltransferase 5, chloroplastic; Short=AtIPT5; EC=2.5.1.112; AltName: Full=Adenylate dimethylallyltransferase 5; AltName: Full=Cytokinin synthase 5; Flags: Precursor;	SubName: Full=adenylate isopentenyltransferase 5, chloroplastic-like {ECO:0000313|RefSeq:XP_014518033.1};	tRNA delta(2)-isopentenylpyrophosphate transferase	GO:0009507,chloroplast; GO:0005739,mitochondrion; GO:0009536,plastid; GO:0052623,ADP dimethylallyltransferase activity; GO:0009824,AMP dimethylallyltransferase activity; GO:0005524,ATP binding; GO:0052622,ATP dimethylallyltransferase activity; GO:0052381,tRNA dimethylallyltransferase activity; GO:0009691,cytokinin biosynthetic process; GO:0006400,tRNA modification	AAA domain
gene-LOC112705563	6.9	4.62	8.73	19.9	16.53	13.34	427	270	493	1224	1002	739	0.398	-1.33	8.84304e-07	2.43682e-05	down	NC_037625.1	900697	903188	-	LOC112705563	--	K07437 cytochrome P450 family 26 subfamily A | (RefSeq) cytochrome P450 90D2 (A)	cytochrome P450 90D2 [Arachis duranensis]	RecName: Full=Cytochrome P450 720B2; EC=1.14.-.-; AltName: Full=Cytochrome P450 CYPB;	SubName: Full=Uncharacterized protein {ECO:0000313|EMBL:AFK39117.1};	Cytochrome P450 CYP4/CYP19/CYP26 subfamilies	GO:0016021,integral component of membrane; GO:0020037,heme binding; GO:0005506,iron ion binding; GO:0004497,monooxygenase activity; GO:0016705,oxidoreductase activity, acting on paired donors, with incorporation or reduction of molecular oxygen	Cytochrome P450
gene-LOC112705596	2.17	2.37	1.82	4.8	4.25	5.29	124	128	95	273	238	271	0.434	-1.206	1.3231e-07	4.25959e-06	down	NC_037625.1	1409922	1411499	+	LOC112705596	--	--	LOW QUALITY PROTEIN: uncharacterized protein LOC107460021 [Arachis duranensis]	--	SubName: Full=Uncharacterized protein {ECO:0000313|EMBL:OIW14824.1};	Predicted E3 ubiquitin ligase	--	ATP-dependent protease La (LON) substrate-binding domain
gene-LOC112705597	141.99	151.57	194.34	515.99	554	453.26	3819	3854	4773	13806	14602	10918	0.313	-1.676	8.29903e-24	2.3346e-21	down	NC_037625.1	1408677	1409502	-	LOC112705597	--	K03671 thioredoxin 1 | (RefSeq) thioredoxin H-type (A)	thioredoxin H-type [Arachis duranensis]	RecName: Full=Thioredoxin H-type; Short=Trx-H;	RecName: Full=Thioredoxin {ECO:0000256|PIRNR:PIRNR000077};	Thioredoxin	GO:0005737,cytoplasm; GO:0015035,protein disulfide oxidoreductase activity; GO:0045454,cell redox homeostasis; GO:0006662,glycerol ether metabolic process	Redoxin
gene-LOC112705608	0.25	0.11	0.37	1.19	1.57	1.04	12	5	16	56	73	44	0.189	-2.403	3.05862e-05	0.0005836	down	NC_037625.1	1646207	1650975	+	LOC112705608	--	K09264 MADS-box transcription factor, plant | (RefSeq) floral homeotic protein DEFICIENS (A)	floral homeotic protein DEFICIENS [Arachis duranensis]	RecName: Full=Floral homeotic protein DEFICIENS;	SubName: Full=Uncharacterized protein {ECO:0000313|EMBL:KRH51760.1, ECO:0000313|EnsemblPlants:GLYMA06G02990.1};	MADS box transcription factor	GO:0005634,nucleus; GO:0003700,DNA-binding transcription factor activity; GO:0046983,protein dimerization activity; GO:0000977,RNA polymerase II regulatory region sequence-specific DNA binding; GO:0007275,multicellular organism development; GO:0045944,positive regulation of transcription by RNA polymerase II; GO:0006351,transcription, DNA-templated	CdvA-like coiled-coil domain
gene-LOC112705620	0.15	0.08	0.17	0.77	0.71	1.12	4	2	4	20	18	26	0.153	-2.712	0.00111837	0.0127895	down	NC_037625.1	1913234	1914240	+	LOC112705620	--	K11253 histone H3 | (RefSeq) histone H3.3 (A)	histone H3.3 [Arachis duranensis]	RecName: Full=Histone H3.3;	RecName: Full=Histone H3 {ECO:0000256|RuleBase:RU004471};	Histones H3 and H4	GO:0000786,nucleosome; GO:0005634,nucleus; GO:0003677,DNA binding; GO:0046982,protein heterodimerization activity	Centromere kinetochore component CENP-T histone fold
gene-LOC112705668	73.19	66.87	85.45	26.92	27.41	19.89	3542	3059	3776	1296	1300	862	2.967	1.569	1.58259e-17	2.09703e-15	up	NC_037625.1	2811473	2812807	-	LOC112705668	--	K19037 E3 ubiquitin-protein ligase ATL23 [EC:2.3.2.27] | (RefSeq) E3 ubiquitin-protein ligase ATL23-like (A)	E3 ubiquitin-protein ligase ATL23 [Arachis duranensis]	RecName: Full=E3 ubiquitin-protein ligase ATL23; EC=2.3.2.27 {ECO:0000269|PubMed:15644464, ECO:0000269|PubMed:16339806}; AltName: Full=RING-H2 finger protein ATL23; AltName: Full=RING-type E3 ubiquitin transferase ATL23 {ECO:0000305};	SubName: Full=Uncharacterized protein {ECO:0000313|EMBL:OIW14810.1};	FOG: Predicted E3 ubiquitin ligase	GO:0016021,integral component of membrane; GO:0046872,metal ion binding; GO:0061630,ubiquitin protein ligase activity; GO:0004842,ubiquitin-protein transferase activity; GO:0043161,proteasome-mediated ubiquitin-dependent protein catabolic process; GO:0016567,protein ubiquitination	Prokaryotic RING finger family 1
gene-LOC112705677	0.53	0.18	0.4	0.86	1.25	0.92	37	12	25	59	85	57	0.361	-1.472	0.00394537	0.0357222	down	NC_037625.1	3093635	3095546	-	LOC112705677	--	K01581 ornithine decarboxylase [EC:4.1.1.17] | (RefSeq) ornithine decarboxylase-like (A)	ornithine decarboxylase-like [Arachis duranensis]	RecName: Full=Ornithine decarboxylase; Short=ODC; EC=4.1.1.17;	SubName: Full=Lysine/ornithine decarboxylase {ECO:0000313|EMBL:BAK32801.1};	Ornithine decarboxylase	GO:0004586,ornithine decarboxylase activity; GO:0033387,putrescine biosynthetic process from ornithine	Xylose isomerase-like TIM barrel
gene-LOC112705678	16.13	18.78	15.93	7.75	7.94	5.68	1291	1421	1164	617	623	407	2.319	1.214	5.42314e-11	2.91106e-09	up	NC_037625.1	3104310	3108530	-	LOC112705678	--	K17535 serine/threonine-protein kinase TNNI3K [EC:2.7.11.1] | (RefSeq) serine/threonine-protein kinase STY17 (A)	serine/threonine-protein kinase STY46 isoform X3 [Arachis ipaensis]	RecName: Full=Serine/threonine-protein kinase STY8 {ECO:0000305}; EC=2.7.11.1 {ECO:0000269|PubMed:17090544}; AltName: Full=Serine/threonine/tyrosine-protein kinase 8 {ECO:0000303|PubMed:16429265};	SubName: Full=Uncharacterized protein {ECO:0000313|EMBL:KOM51699.1};	Tyrosine kinase specific for activated (GTP-bound) p21cdc42Hs	GO:0005829,cytosol; GO:0005524,ATP binding; GO:0004674,protein serine/threonine kinase activity; GO:0004712,protein serine/threonine/tyrosine kinase activity; GO:0004871,NA; GO:0009658,chloroplast organization; GO:0035556,intracellular signal transduction	Protein kinase domain
gene-LOC112705746	0.62	0.65	0.56	0.16	0.23	0.15	56	56	46	14	20	12	3.373	1.754	0.000228404	0.00339604	up	--	--	--	--	--	--	--
gene-LOC112705793	0.85	2.37	1.12	0.16	0.2	0.27	62	164	75	12	14	18	6.687	2.741	3.65543e-07	1.08274e-05	up	NC_037625.1	5565186	5567291	-	LOC112705793	--	K23136 fraxetin 5-hydroxylase [EC:1.14.14.164] | (RefSeq) uncharacterized LOC105769156 (A)	PREDICTED: LOW QUALITY PROTEIN: uncharacterized protein LOC105769156 [Gossypium raimondii]	RecName: Full=Cytochrome P450 82A4; EC=1.14.-.-; AltName: Full=Cytochrome P450 CP9;	SubName: Full=Uncharacterized protein {ECO:0000313|EMBL:KRH61224.1, ECO:0000313|EnsemblPlants:GLYMA04G03780.1};	Cytochrome P450 CYP2 subfamily	GO:0016020,membrane; GO:0020037,heme binding; GO:0005506,iron ion binding; GO:0016709,oxidoreductase activity, acting on paired donors, with incorporation or reduction of molecular oxygen, NAD(P)H as one donor, and incorporation of one atom of oxygen; GO:0044550,secondary metabolite biosynthetic process	Cytochrome P450
gene-LOC112705815	0.65	0.56	0.71	0.16	0.19	0.18	28	23	28	7	8	7	3.528	1.819	0.00479642	0.0417672	up	--	--	--	--	--	--	--
gene-LOC112705823	9.12	6.77	3.01	21.11	18.97	13.64	292	205	88	672	595	391	0.343	-1.543	3.437e-05	0.00064297	down	--	--	--	--	--	--	--
gene-LOC112705828	3.02	3.71	2.19	5.63	5.22	7.1	343	398	227	636	580	721	0.486	-1.041	1.04169e-05	0.000225228	down	--	--	--	--	--	--	--
gene-LOC112705849	0.24	0.25	0.13	0.42	0.94	2.63	8	8	4	14	31	79	0.154	-2.702	0.00104264	0.0120715	down	NC_037625.1	6359653	6361647	-	LOC112705849	--	--	uncharacterized protein LOC107605837 isoform X2 [Arachis ipaensis]	--	SubName: Full=Uncharacterized protein {ECO:0000313|EMBL:KOM49004.1};	--	GO:0016021,integral component of membrane	Maintenance of mitochondrial morphology protein 1
gene-LOC112705884	0.57	0.45	0.45	0.93	1.38	1.06	68	51	49	111	162	114	0.425	-1.234	0.000122459	0.00196222	down	NC_037625.1	7247201	7251919	+	LOC112705884	--	K20241 WD repeat-containing protein 44 | (RefSeq) WD repeat-containing protein 44 (A)	WD repeat-containing protein 44 [Arachis duranensis]	RecName: Full=COMPASS-like H3K4 histone methylase component WDR5B {ECO:0000303|PubMed:19567704}; Short=AtWDR5B {ECO:0000303|PubMed:19567704};	SubName: Full=WD repeat-containing protein 44 {ECO:0000313|RefSeq:XP_014518865.1};	WD40 repeat-containing protein	GO:0080008,Cul4-RING E3 ubiquitin ligase complex	Nucleoporin Nup120/160
gene-LOC112705909	36.97	21.46	46.35	10.59	21.5	16.95	3073	1686	3518	876	1751	1262	2.097	1.068	0.000684802	0.00851229	up	NC_037625.1	7590052	7594686	-	LOC112705909	--	K01051 pectinesterase [EC:3.1.1.11] | (RefSeq) probable pectinesterase/pectinesterase inhibitor 61 (A)	probable pectinesterase/pectinesterase inhibitor 61 isoform X1 [Arachis duranensis]	RecName: Full=Probable pectinesterase/pectinesterase inhibitor 61; Includes: RecName: Full=Pectinesterase inhibitor 61; AltName: Full=Pectin methylesterase inhibitor 61; Includes: RecName: Full=Pectinesterase 61; Short=PE 61; EC=3.1.1.11; AltName: Full=AtPMEpcrF; AltName: Full=Pectin methylesterase 61; Short=AtPME61;	RecName: Full=Pectinesterase {ECO:0000256|RuleBase:RU000589}; EC=3.1.1.11 {ECO:0000256|RuleBase:RU000589};	--	GO:0071944,cell periphery; GO:0005618,cell wall; GO:0016021,integral component of membrane; GO:0045330,aspartyl esterase activity; GO:0030599,pectinesterase activity; GO:0046910,pectinesterase inhibitor activity; GO:0042545,cell wall modification; GO:0045490,pectin catabolic process	Pectinesterase
gene-LOC112705944	0.08	0.16	0.04	0.85	1.29	1.37	2	4	1	22	33	32	0.078	-3.673	2.13905e-05	0.000427559	down	--	--	--	--	--	--	--
gene-LOC112705970	12.74	14.74	8.63	3.2	1.32	2.94	697	762	431	174	71	144	4.724	2.24	8.06288e-11	4.23301e-09	up	NC_037625.1	8815928	8819358	+	LOC112705970	--	K17500 integrin-linked kinase-associated serine/threonine phosphatase 2C [EC:3.1.3.16] | (RefSeq) WAT1-related protein At3g18200-like (A)	WAT1-related protein At1g70260-like isoform X2 [Arachis duranensis]	RecName: Full=WAT1-related protein At1g70260;	RecName: Full=WAT1-related protein {ECO:0000256|RuleBase:RU363077};	--	GO:0005783,endoplasmic reticulum; GO:0016021,integral component of membrane; GO:0005886,plasma membrane; GO:0022857,transmembrane transporter activity; GO:1900425,negative regulation of defense response to bacterium; GO:1902289,negative regulation of defense response to oomycetes; GO:1900150,regulation of defense response to fungus	EamA-like transporter family
gene-LOC112705989	0	0	0	2.38	3.12	6.45	0	0	0	62	80	151	0.002	-9.1	3.24215e-12	2.08755e-10	down	--	--	--	--	--	--	--
gene-LOC112705993	3.42	3.82	1.32	0.18	0.18	0.27	216	228	76	11	11	15	13.568	3.762	1.68087e-13	1.29462e-11	up	--	--	--	--	--	--	--
gene-LOC112705998	3.19	4.17	0.9	30.5	9.58	17.88	147	182	38	1400	433	739	0.138	-2.852	0.000116367	0.0018818	down	NC_037625.1	9336530	9337802	+	LOC112705998	--	K12619 5'-3' exoribonuclease 2 [EC:3.1.13.-] | (RefSeq) 5'-3' exoribonuclease 3-like (A)	uncharacterized protein LOC107460638 [Arachis duranensis]	--	SubName: Full=Transmembrane protein, putative {ECO:0000313|EMBL:KEH35396.1};	--	GO:0016021,integral component of membrane	--
gene-LOC112706008	0.88	0.13	0.46	2.07	1.53	2.55	83	12	40	194	141	215	0.237	-2.076	0.000202487	0.00305647	down	NC_037625.1	9700574	9704027	-	LOC112706008	--	K04733 interleukin-1 receptor-associated kinase 4 [EC:2.7.11.1] | (RefSeq) wall-associated receptor kinase 1-like (A)	wall-associated receptor kinase 3-like [Arachis duranensis]	RecName: Full=Wall-associated receptor kinase 5; EC=2.7.11.-; Flags: Precursor;	SubName: Full=LOW QUALITY PROTEIN: wall-associated receptor kinase 2-like {ECO:0000313|RefSeq:XP_004502549.1};	--	GO:0016021,integral component of membrane; GO:0005524,ATP binding; GO:0005509,calcium ion binding; GO:0030247,polysaccharide binding; GO:0004674,protein serine/threonine kinase activity; GO:0007166,cell surface receptor signaling pathway	--
gene-LOC112706031	40.45	44.27	53.46	172.56	116.19	137.35	3224	3336	3891	13683	9076	9805	0.317	-1.659	2.08552e-18	3.13454e-16	down	NC_037625.1	10155154	10158132	-	LOC112706031	--	K14209 solute carrier family 36 (proton-coupled amino acid transporter) | (RefSeq) probable amino acid permease 7 (A)	amino acid permease 3 [Arachis duranensis]	RecName: Full=Amino acid permease 3; AltName: Full=Amino acid transporter AAP3;	SubName: Full=Uncharacterized protein {ECO:0000313|EMBL:PKI44733.1};	Amino acid transporters	GO:0016021,integral component of membrane; GO:0031965,nuclear membrane; GO:0005886,plasma membrane; GO:0015171,amino acid transmembrane transporter activity; GO:0015293,symporter activity; GO:0003333,amino acid transmembrane transport; GO:0015802,basic amino acid transport	Transmembrane amino acid transporter protein
gene-LOC112706048	2.38	4.68	2.32	0.24	0.53	0.85	147	274	131	15	32	47	5.686	2.507	2.99513e-07	9.02399e-06	up	NC_037625.1	10516848	10547779	-	LOC112706048	--	K14066 geranyl diphosphate synthase [EC:2.5.1.1] | (RefSeq) solanesyl-diphosphate synthase 1, mitochondrial-like isoform X1 (A)	solanesyl-diphosphate synthase 1, mitochondrial-like isoform X3 [Arachis duranensis]	RecName: Full=Solanesyl diphosphate synthase 3, chloroplastic/mitochondrial {ECO:0000303|PubMed:21950843}; EC=2.5.1.85 {ECO:0000269|PubMed:21220764}; AltName: Full=All-trans-nonaprenyl-diphosphate synthase 3 (geranylgeranyl-diphosphate specific) {ECO:0000303|PubMed:21220764}; AltName: Full=Geranyl diphosphate synthase 1 {ECO:0000303|PubMed:11069698}; AltName: Full=Trans-type polyprenyl pyrophosph…	SubName: Full=Uncharacterized protein {ECO:0000313|EMBL:GAY34052.1};	Geranylgeranyl pyrophosphate synthase/Polyprenyl synthetase	GO:0009507,chloroplast; GO:0005739,mitochondrion; GO:0009536,plastid; GO:0052924,all-trans-nonaprenyl-diphosphate synthase (geranylgeranyl-diphosphate specific) activity; GO:0046872,metal ion binding; GO:0004659,prenyltransferase activity; GO:0050347,trans-octaprenyltranstransferase activity; GO:0009793,embryo development ending in seed dormancy; GO:0008299,isoprenoid biosynthetic process; GO:000…	Polyprenyl synthetase
gene-LOC112706055	12.75	13.73	10.79	31.07	19.02	30.04	730	743	564	1769	1067	1540	0.454	-1.138	2.21747e-07	6.84165e-06	down	NC_037625.1	10725447	10729054	+	LOC112706055	--	K00924 kinase [EC:2.7.1.-] | (RefSeq) aspartic proteinase-like protein 2 (A)	aspartic proteinase Asp1 isoform X1 [Arachis duranensis]	RecName: Full=Aspartyl protease APCB1 {ECO:0000303|PubMed:26739014}; EC=3.4.23.- {ECO:0000305}; AltName: Full=Aspartyl protease cleaving BAG 1 {ECO:0000303|PubMed:26739014};	SubName: Full=Aspartic proteinase Asp1 {ECO:0000313|EMBL:KHN21715.1}; EC=2.7.1.- {ECO:0000313|EMBL:KHN21715.1};	Aspartyl protease	GO:0016021,integral component of membrane; GO:0004190,aspartic-type endopeptidase activity; GO:0050832,defense response to fungus; GO:0030163,protein catabolic process	Xylanase inhibitor C-terminal
gene-LOC112706066	5.91	5.39	9.33	2.38	3.12	2.83	240	207	346	96	124	103	2.427	1.279	2.13922e-05	0.000427559	up	NC_037625.1	10862455	10865695	-	LOC112706066	--	--	uncharacterized protein LOC107481395 isoform X2 [Arachis duranensis]	--	SubName: Full=Uncharacterized protein {ECO:0000313|EMBL:ESW09405.1};	--	--	--
gene-LOC112706083	7.8	2.47	9.17	1.62	1.16	1.62	301	90	323	62	44	56	4.337	2.117	8.48138e-06	0.000187858	up	NC_037625.1	11211640	11212703	+	LOC112706083	--	K09286 EREBP-like factor | (RefSeq) ethylene-responsive transcription factor RAP2-1-like (A)	ethylene-responsive transcription factor ERF014 [Arachis ipaensis]	RecName: Full=Ethylene-responsive transcription factor ERF014;	SubName: Full=Uncharacterized protein {ECO:0000313|EMBL:BAT78611.1};	--	GO:0005634,nucleus; GO:0003700,DNA-binding transcription factor activity; GO:0043565,sequence-specific DNA binding; GO:0009873,ethylene-activated signaling pathway; GO:0009861,jasmonic acid and ethylene-dependent systemic resistance; GO:0045893,positive regulation of transcription, DNA-templated; GO:0045088,regulation of innate immune response; GO:1900030,regulation of pectin biosynthetic process…	AP2 domain
gene-LOC112706087	0.65	0.56	0.29	0.02	0	0.09	54	44	22	2	0	7	12.687	3.665	0.00010002	0.00164629	up	--	--	--	--	--	--	--
gene-LOC112706114	15.35	16.62	10.35	65.59	26.42	58.87	1832	1875	1128	7786	3089	6291	0.274	-1.869	2.18498e-09	9.45237e-08	down	NC_037625.1	11687565	11692543	-	LOC112706114	--	K10534 nitrate reductase (NAD(P)H) [EC:1.7.1.1 1.7.1.2 1.7.1.3] | (RefSeq) inducible nitrate reductase [NADH] 2 (A)	inducible nitrate reductase [NADH]	RecName: Full=Nitrate reductase [NADH] 2; Short=NR-2; EC=1.7.1.1;	RecName: Full=Nitrate reductase {ECO:0000256|PIRNR:PIRNR000233};	Sulfite oxidase, molybdopterin-binding component	GO:0020037,heme binding; GO:0030151,molybdenum ion binding; GO:0043546,molybdopterin cofactor binding; GO:0009703,nitrate reductase (NADH) activity; GO:0050464,nitrate reductase (NADPH) activity; GO:0042128,nitrate assimilation; GO:0006809,nitric oxide biosynthetic process	Cytochrome b5-like Heme/Steroid binding domain
gene-LOC112706128	0	0.16	0.25	2.3	2.33	1.62	0	4	6	60	60	38	0.063	-3.982	3.28072e-07	9.78914e-06	down	NC_037625.1	11966468	11968526	+	LOC112706128	--	K17434 large subunit ribosomal protein L53 | (RefSeq) uncharacterized protein LOC107479979 (A)	uncharacterized protein LOC107487315 isoform X1 [Arachis duranensis]	--	SubName: Full=uncharacterized protein LOC107905190 isoform X1 {ECO:0000313|RefSeq:XP_016687267.1};	--	--	Mitochondrial ribosomal protein L51 / S25 / CI-B8 domain
gene-LOC112706137	0.35	0.45	0.57	1	1	1.57	26	31	38	73	72	103	0.375	-1.413	0.000575829	0.00737198	down	NC_037625.1	12075861	12078441	-	LOC112706137	--	K10770 alkylated DNA repair protein alkB homolog 8 [EC:1.14.11.- 2.1.1.229] | (RefSeq) alkylated DNA repair protein alkB homolog 8 (A)	alkylated DNA repair protein alkB homolog 8 [Arachis duranensis]	RecName: Full=tRNA (carboxymethyluridine(34)-5-O)-methyltransferase {ECO:0000305}; EC=2.1.1.229 {ECO:0000305|PubMed:21653555}; AltName: Full=tRNA methyltransferase 9 homolog {ECO:0000305}; Short=AtTRM9 {ECO:0000303|PubMed:21653555};	SubName: Full=Alkylated DNA repair protein alkB isogeny 8 {ECO:0000313|EMBL:KYP69255.1};	Predicted methyltransferase	GO:0005737,cytoplasm; GO:0005634,nucleus; GO:0008198,ferrous iron binding; GO:0016706,oxidoreductase activity, acting on paired donors, with incorporation or reduction of molecular oxygen, 2-oxoglutarate as one donor, and incorporation of one atom each of oxygen into both donors; GO:0016300,tRNA (uracil) methyltransferase activity; GO:0000049,tRNA binding; GO:0008175,tRNA methyltransferase activi…	--
gene-LOC112706141	15.99	23.03	18.94	5.21	4.3	4.25	429	584	464	139	113	102	4.108	2.039	3.74462e-19	6.02403e-17	up	NC_037625.1	12231910	12233196	+	LOC112706141	--	K10752 histone-binding protein RBBP4 | (RefSeq) heavy metal-associated isoprenylated plant protein 26-like (A)	heavy metal-associated isoprenylated plant protein 24 [Arachis duranensis]	RecName: Full=Heavy metal-associated isoprenylated plant protein 24 {ECO:0000303|PubMed:21072340, ECO:0000303|PubMed:23368984}; Short=AtHIP24 {ECO:0000303|PubMed:21072340, ECO:0000303|PubMed:23368984}; Flags: Precursor;	SubName: Full=Uncharacterized protein {ECO:0000313|EMBL:KYP52863.1};	Copper chaperone	GO:0005737,cytoplasm; GO:0046914,transition metal ion binding; GO:0046916,cellular transition metal ion homeostasis; GO:0030001,metal ion transport	Heavy-metal-associated domain
gene-LOC112706187	428.34	268.93	499.33	98.91	154.73	155.87	19424	11529	20676	4462	6876	6330	2.868	1.52	2.70085e-09	1.1523e-07	up	NC_037625.1	13220429	13221679	+	LOC112706187	--	K00020 3-hydroxyisobutyrate dehydrogenase [EC:1.1.1.31] | (RefSeq) 6-phosphogluconate dehydrogenase-like protein (A)	protein EXORDIUM [Arachis duranensis]	RecName: Full=Protein EXORDIUM; Flags: Precursor;	SubName: Full=Uncharacterized protein {ECO:0000313|EMBL:KRH16765.1, ECO:0000313|EnsemblPlants:GLYMA14G35330.1};	--	GO:0048046,apoplast; GO:0005618,cell wall; GO:0005615,extracellular space; GO:0005794,Golgi apparatus; GO:0009505,plant-type cell wall; GO:0009741,response to brassinosteroid	Phosphate-induced protein 1 conserved region
gene-LOC112706189	0.84	0.18	0.73	0.09	0.09	0.05	58	12	46	6	6	3	7.621	2.93	0.000346021	0.00480275	up	NC_037625.1	13254816	13256844	+	LOC112706189	--	K00020 3-hydroxyisobutyrate dehydrogenase [EC:1.1.1.31] | (RefSeq) 6-phosphogluconate dehydrogenase-like protein (A)	protein EXORDIUM-like 2 [Arachis duranensis]	RecName: Full=Protein EXORDIUM-like 2; Flags: Precursor;	SubName: Full=Uncharacterized protein {ECO:0000313|EMBL:KYP44388.1};	--	GO:0048046,apoplast; GO:0005618,cell wall; GO:0005829,cytosol; GO:0005615,extracellular space; GO:0005794,Golgi apparatus; GO:0009505,plant-type cell wall; GO:0009506,plasmodesma	Phosphate-induced protein 1 conserved region
gene-LOC112706191	6.81	5.22	5.59	51.55	41.86	33.62	879	637	659	6617	5294	3885	0.135	-2.884	2.10465e-46	3.355e-43	down	NC_037625.1	13308525	13317644	+	LOC112706191	--	K11323 histone arginine demethylase JMJD6 [EC:1.14.11.-] | (Kazusa) Lj0g3v0363059.1; - (A)	F-box protein At1g78280 isoform X1 [Arachis duranensis]	RecName: Full=F-box protein At1g78280;	SubName: Full=Uncharacterized protein {ECO:0000313|EMBL:KRH53030.1, ECO:0000313|EnsemblPlants:GLYMA06G10660.2};	Phosphatidylserine-specific receptor PtdSerR, contains JmjC domain	GO:0005829,cytosol	F-box domain
gene-LOC112706206	4.87	3.22	5.66	9.49	12.16	9.08	230	144	244	446	563	384	0.438	-1.192	8.00349e-06	0.000179235	down	NC_037625.1	13568709	13570579	-	LOC112706206	--	K18485 myogenic factor 6 | (RefSeq) transcription factor bHLH96 (A)	transcription factor bHLH96 [Arachis duranensis]	RecName: Full=Transcription factor bHLH96; AltName: Full=Basic helix-loop-helix protein 96; Short=AtbHLH96; Short=bHLH 96; AltName: Full=Transcription factor EN 15; AltName: Full=bHLH transcription factor bHLH096;	SubName: Full=Transcription factor bHLH96 {ECO:0000313|EMBL:KHN27371.1};	--	GO:0005634,nucleus; GO:0003677,DNA binding; GO:0003700,DNA-binding transcription factor activity; GO:0046983,protein dimerization activity; GO:0006351,transcription, DNA-templated	Helix-loop-helix DNA-binding domain
gene-LOC112706254	0	0.01	0	0.6	0.7	1.21	0	1	0	48	55	87	0.005	-7.507	9.15883e-09	3.59821e-07	down	--	--	--	--	--	--	--
gene-LOC112706256	0	0	0	12.63	9.12	8.15	0	0	0	752	535	437	0	-11.629	6.70497e-22	1.482e-19	down	NC_037625.1	14807046	14809771	-	LOC112706256	--	K13429 chitin elicitor receptor kinase 1 | (RefSeq) lysM domain receptor-like kinase 3 (A)	uncharacterized protein LOC107469436 [Arachis duranensis]	RecName: Full=LysM domain receptor-like kinase 3 {ECO:0000303|PubMed:12947035}; Short=LysM-containing receptor-like kinase 3 {ECO:0000305}; Short=MtLYK3 {ECO:0000303|PubMed:17586690}; EC=2.7.11.1 {ECO:0000255|PROSITE-ProRule:PRU00159, ECO:0000269|PubMed:20971894}; AltName: Full=LysM receptor kinase K1B {ECO:0000305}; AltName: Full=Protein HAIR CURLING {ECO:0000303|PubMed:11290290}; Flags: Precurs…	SubName: Full=Uncharacterized protein {ECO:0000313|EMBL:OIW17575.1};	--	GO:0016021,integral component of membrane; GO:0005886,plasma membrane; GO:0005775,vacuolar lumen; GO:0005524,ATP binding; GO:0016301,kinase activity; GO:0004674,protein serine/threonine kinase activity; GO:0009877,nodulation; GO:0046777,protein autophosphorylation; GO:0009609,response to symbiotic bacterium	--
gene-LOC112706282	2.08	1.4	1.85	1.9	6.47	4.46	113	72	92	103	345	217	0.408	-1.295	0.00296538	0.0283162	down	NC_037625.1	15340097	15343092	+	LOC112706282	--	K18486 heart-and neural crest derivatives-expressed protein 2 | (RefSeq) transcription factor bHLH27-like (A)	transcription factor bHLH93 isoform X1 [Arachis duranensis]	RecName: Full=Transcription factor bHLH93; AltName: Full=Basic helix-loop-helix protein 93; Short=AtbHLH93; Short=bHLH 93; AltName: Full=Transcription factor EN 47; AltName: Full=bHLH transcription factor bHLH093;	SubName: Full=Uncharacterized protein {ECO:0000313|EMBL:KRH52870.1, ECO:0000313|EnsemblPlants:GLYMA06G09670.1};	--	GO:0005634,nucleus; GO:0003677,DNA binding; GO:0003700,DNA-binding transcription factor activity; GO:0046983,protein dimerization activity; GO:0045487,gibberellin catabolic process; GO:0007275,multicellular organism development; GO:0010371,regulation of gibberellin biosynthetic process; GO:0006351,transcription, DNA-templated	Helix-loop-helix DNA-binding domain
gene-LOC112706283	2.85	1.51	1.64	4.72	4.1	3.86	80	40	42	132	113	97	0.462	-1.113	0.00277843	0.0268576	down	NC_037625.1	15395822	15397617	+	LOC112706283	--	--	uncharacterized protein At5g65660 [Arachis ipaensis]	RecName: Full=Uncharacterized protein At5g65660;	SubName: Full=uncharacterized protein At5g65660-like {ECO:0000313|RefSeq:XP_014504121.1};	--	GO:0016021,integral component of membrane; GO:0005886,plasma membrane	--
gene-LOC112706294	0	0	0	2.91	3.64	5.45	0	0	0	234	288	394	0.001	-10.735	2.05498e-18	3.09748e-16	down	--	--	--	--	--	--	--
gene-LOC112706302	0	0	0	11.18	14.63	10.46	0	0	0	464	598	391	0	-11.384	3.57575e-21	7.17724e-19	down	--	--	--	--	--	--	--
gene-LOC112706312	58.28	57.74	63.93	22.89	23.15	20.71	4183	3918	4190	1634	1628	1331	2.634	1.398	2.78564e-30	1.54251e-27	up	NC_037625.1	16149686	16151824	+	LOC112706312	--	--	uncharacterized protein LOC107461070 [Arachis duranensis]	--	SubName: Full=Uncharacterized protein {ECO:0000313|EMBL:BAT78385.1};	--	--	Protein of unknown function (DUF1005)
gene-LOC112706333	0.38	0.83	0.71	2.08	1.61	1.16	31	64	53	169	129	85	0.384	-1.38	0.000896078	0.0106503	down	NC_037625.1	16575504	16580130	-	LOC112706333	--	K00029 malate dehydrogenase (oxaloacetate-decarboxylating)(NADP+) [EC:1.1.1.40] | (RefSeq) NADP-dependent malic enzyme-like (A)	NADP-dependent malic enzyme, partial [Capsicum annuum]	RecName: Full=NADP-dependent malic enzyme, chloroplastic; Short=NADP-ME; EC=1.1.1.40; Flags: Precursor;	SubName: Full=NADP-dependent malic enzyme {ECO:0000313|EMBL:ABK76314.1}; EC=1.1.1.40 {ECO:0000313|EMBL:ABK76314.1}; Flags: Fragment;	NADP+-dependent malic enzyme	GO:0009507,chloroplast; GO:0004471,malate dehydrogenase (decarboxylating) (NAD+) activity; GO:0004473,malate dehydrogenase (decarboxylating) (NADP+) activity; GO:0046872,metal ion binding; GO:0051287,NAD binding; GO:0008948,oxaloacetate decarboxylase activity; GO:0006108,malate metabolic process; GO:0006090,pyruvate metabolic process	Malic enzyme, N-terminal domain
gene-LOC112706363	5.53	6.88	5.38	1.93	1.85	2.33	429	505	381	149	141	162	2.845	1.508	3.26e-13	2.39849e-11	up	NC_037625.1	16897140	16899596	-	LOC112706363	--	K09419 heat shock transcription factor, other eukaryote | (RefSeq) heat stress transcription factor A-2 isoform X1 (A)	heat stress transcription factor A-2 isoform X2 [Arachis duranensis]	RecName: Full=Heat shock factor protein HSF30; AltName: Full=Heat shock transcription factor 30; Short=HSTF 30; AltName: Full=Heat stress transcription factor;	SubName: Full=Heat shock transcription factor A3 {ECO:0000313|EMBL:AES73412.1};	Heat shock transcription factor	GO:0005634,nucleus; GO:0003700,DNA-binding transcription factor activity; GO:0043565,sequence-specific DNA binding; GO:0006351,transcription, DNA-templated	HSF-type DNA-binding
gene-LOC112706387	7.32	8.19	8.47	4.38	3.02	3.21	551	583	582	328	223	216	2.205	1.141	6.9846e-08	2.3797e-06	up	NC_037618.1	104491229	104494228	+	LOC112706387	--	K22733 magnesium transporter | (RefSeq) microtubule-associated protein 70-5-like (A)	microtubule-associated protein 70-5-like [Arachis duranensis]	RecName: Full=Microtubule-associated protein 70-5; Short=AtMAP70-5; AltName: Full=70 kDa microtubule-associated protein 5;	SubName: Full=Uncharacterized protein {ECO:0000313|EnsemblPlants:GLYMA17G01060.2};	--	GO:0005737,cytoplasm; GO:0005874,microtubule; GO:0008017,microtubule binding; GO:0071555,cell wall organization; GO:0007010,cytoskeleton organization; GO:0009832,plant-type cell wall biogenesis; GO:0010051,xylem and phloem pattern formation	Zinc finger-containing protein
gene-LOC112706389	0.78	2.44	0.6	3.95	6.14	9.1	40	118	28	201	308	417	0.194	-2.364	4.17658e-06	9.90572e-05	down	NC_037625.1	17224001	17225412	-	LOC112706389	--	K23048 RING finger protein unkempt | (RefSeq) zinc finger CCCH domain-containing protein 20 (A)	zinc finger CCCH domain-containing protein 20 [Arachis duranensis]	RecName: Full=Zinc finger CCCH domain-containing protein 49; Short=AtC3H49;	SubName: Full=Uncharacterized protein {ECO:0000313|EMBL:KRH52166.1, ECO:0000313|EnsemblPlants:GLYMA06G05300.1};	CCCH-type Zn-finger protein	GO:0005886,plasma membrane; GO:0003677,DNA binding; GO:0003700,DNA-binding transcription factor activity; GO:0046872,metal ion binding; GO:0006355,regulation of transcription, DNA-templated	CCCH-type zinc finger
gene-LOC112706395	20.64	9.96	20.02	7.46	7.89	6.38	1102	503	976	396	413	305	2.281	1.19	4.01984e-05	0.000738094	up	NC_037625.1	17391975	17393770	+	LOC112706395	--	K09422 transcription factor MYB, plant | (RefSeq) transcription factor RAX3 (A)	transcription factor RAX3 [Arachis duranensis]	RecName: Full=Transcription factor RAX3; AltName: Full=Myb-related protein 84; Short=AtMYB84; AltName: Full=Protein REGULATOR OF AXILLARY MERISTEMS 3;	SubName: Full=transcription factor RAX3-like {ECO:0000313|RefSeq:XP_004498936.1};	Transcription factor, Myb superfamily	GO:0005634,nucleus; GO:0003700,DNA-binding transcription factor activity; GO:0000981,DNA-binding transcription factor activity, RNA polymerase II-specific; GO:0043565,sequence-specific DNA binding; GO:0001135,RNA polymerase II transcription regulator recruiting activity; GO:0044212,transcription regulatory region DNA binding; GO:0030154,cell differentiation; GO:0007275,multicellular organism deve…	Myb-like DNA-binding domain
gene-LOC112706396	1.83	2.58	2.19	4.02	5.92	4.59	84	112	92	184	267	189	0.443	-1.175	2.32983e-05	0.000460625	down	NC_037625.1	17460573	17463280	-	LOC112706396	--	K01188 beta-glucosidase [EC:3.2.1.21] | (RefSeq) hypothetical protein (A)	uncharacterized protein At3g49720 [Arachis duranensis]	RecName: Full=Uncharacterized protein At3g49720;	SubName: Full=Uncharacterized protein At3g49720 family {ECO:0000313|EMBL:KYP70369.1};	--	GO:0009535,chloroplast thylakoid membrane; GO:0005768,endosome; GO:0005794,Golgi apparatus; GO:0016021,integral component of membrane; GO:0016020,membrane; GO:0005886,plasma membrane; GO:0005802,trans-Golgi network; GO:0005774,vacuolar membrane; GO:0040007,growth; GO:0045489,pectin biosynthetic process	--
gene-LOC112706398	44.45	33.65	60.08	14.23	15.99	17.69	5959	4264	7354	1898	2100	2124	2.827	1.499	7.57053e-12	4.62005e-10	up	NC_037625.1	17478669	17482778	+	LOC112706398	--	K20887 xyloglucan glycosyltransferase 4 [EC:2.4.1.-] | (RefSeq) xyloglucan glycosyltransferase 4-like (A)	probable xyloglucan glycosyltransferase 12 [Arachis duranensis]	RecName: Full=Probable xyloglucan glycosyltransferase 12; EC=2.4.1.-; AltName: Full=Cellulose synthase-like protein C12; Short=AtCslC12;	SubName: Full=Uncharacterized protein {ECO:0000313|EMBL:ESW08783.1};	--	GO:0000139,Golgi membrane; GO:0016021,integral component of membrane; GO:0009506,plasmodesma; GO:0016757,transferase activity, transferring glycosyl groups; GO:0071555,cell wall organization	Chitin synthase
gene-LOC112706400	96.77	84.07	137.23	31.5	48.19	37.18	7896	6485	10225	2557	3853	2717	2.665	1.414	6.24249e-10	2.91123e-08	up	NC_037625.1	17533198	17536420	-	LOC112706400	--	K09285 AP2-like factor, ANT lineage | (RefSeq) AP2-like ethylene-responsive transcription factor ANT (A)	AP2-like ethylene-responsive transcription factor ANT [Arachis duranensis]	RecName: Full=AP2-like ethylene-responsive transcription factor ANT; AltName: Full=Complementing a protein kinase C mutant protein 1; AltName: Full=Protein AINTEGUMENTA; AltName: Full=Protein DRAGON; AltName: Full=Protein OVULE MUTANT;	SubName: Full=Uncharacterized protein {ECO:0000313|EMBL:ESW32947.1};	--	GO:0005634,nucleus; GO:0003677,DNA binding; GO:0003700,DNA-binding transcription factor activity; GO:0043565,sequence-specific DNA binding; GO:0030154,cell differentiation; GO:0009908,flower development; GO:0019760,glucosinolate metabolic process; GO:0010492,maintenance of shoot apical meristem identity; GO:0042127,regulation of cell proliferation; GO:0006351,transcription, DNA-templated	--
gene-LOC112706417	2	1.01	2.13	0.66	0.94	0.52	143	68	139	47	66	33	2.37	1.245	0.00416684	0.0372783	up	NC_037625.1	17823216	17825183	-	LOC112706417	--	K04733 interleukin-1 receptor-associated kinase 4 [EC:2.7.11.1] | (RefSeq) LOC109787390; U-box domain-containing protein 12-like (A)	U-box domain-containing protein 30-like [Arachis duranensis]	RecName: Full=U-box domain-containing protein 30; EC=2.3.2.27; AltName: Full=Plant U-box protein 30; AltName: Full=RING-type E3 ubiquitin transferase PUB30 {ECO:0000305};	RecName: Full=RING-type E3 ubiquitin transferase {ECO:0000256|SAAS:SAAS00702733}; EC=2.3.2.27 {ECO:0000256|SAAS:SAAS00702733};	--	GO:0061630,ubiquitin protein ligase activity; GO:0071472,cellular response to salt stress; GO:1901001,negative regulation of response to salt stress	Zinc-finger of the MIZ type in Nse subunit
gene-LOC112706426	0	0	0	10.06	11.02	9.16	0	0	0	239	258	196	0.001	-10.318	1.81549e-17	2.38759e-15	down	--	--	--	--	--	--	--
gene-LOC112706427	0	0	0	7.99	7.39	11.54	0	0	0	383	349	498	0	-11.158	3.38039e-20	6.04848e-18	down	--	--	--	--	--	--	--
gene-LOC112706437	0.58	1.09	0.82	0.09	0.1	0.21	34	61	44	5	6	11	6.168	2.625	3.33214e-05	0.000626921	up	NC_037625.1	18106917	18109025	+	LOC112706437	--	K18811 cyclin D5, plant | (RefSeq) cyclin-D5-1-like isoform X1 (A)	cyclin-D5-1-like isoform X1 [Arachis duranensis]	RecName: Full=Cyclin-D5-1; AltName: Full=G1/S-specific cyclin-D5-1; Short=CycD5;1;	SubName: Full=cyclin-D5-2 {ECO:0000313|RefSeq:XP_014500469.1};	G1/S-specific cyclin D	GO:0005634,nucleus; GO:0007049,cell cycle; GO:0051301,cell division	Cyclin, C-terminal domain
gene-LOC112706442	0.46	0.21	0.48	1.27	1.24	1.63	19	8	18	52	50	60	0.272	-1.879	0.000316317	0.00445785	down	--	--	--	--	--	--	--
gene-LOC112706444	10.6	10.45	14	62.59	62.32	63.12	437	407	527	2566	2517	2330	0.182	-2.456	1.2688e-52	3.70807e-49	down	NC_037625.1	18291699	18292835	+	LOC112706444	--	K22534 PR domain zinc finger protein 5 | (RefSeq) zinc finger protein ZAT4-like (A)	zinc finger protein ZAT10 [Arachis duranensis]	RecName: Full=Zinc finger protein ZAT10; AltName: Full=Salt-tolerance zinc finger;	SubName: Full=Zinc finger protein {ECO:0000313|EMBL:ABQ53549.1};	FOG: Zn-finger	GO:0005634,nucleus; GO:0003700,DNA-binding transcription factor activity; GO:0046872,metal ion binding; GO:0043565,sequence-specific DNA binding; GO:0035264,multicellular organism growth; GO:0045892,negative regulation of transcription, DNA-templated; GO:0010117,photoprotection; GO:0015979,photosynthesis; GO:0009737,response to abscisic acid; GO:0010200,response to chitin; GO:0009409,response to …	Zinc-finger double domain
gene-LOC112706445	3.74	3.65	4.76	10.63	8.51	6.79	216	199	251	610	481	351	0.457	-1.129	4.42213e-06	0.00010413	down	NC_037618.1	104651034	104653871	-	LOC112706445	--	--	nudix hydrolase 2 [Arachis duranensis]	RecName: Full=Nudix hydrolase 7; Short=AtNUDT7; EC=3.6.1.-; AltName: Full=ADP-ribose pyrophosphatase; EC=3.6.1.13; AltName: Full=NADH pyrophosphatase; EC=3.6.1.22; AltName: Full=Protein GROWTH FACTOR GENE 1;	SubName: Full=nudix hydrolase 2-like {ECO:0000313|RefSeq:XP_004507591.1};	Predicted NUDIX hydrolase FGF-2 and related proteins	GO:0005737,cytoplasm; GO:0005634,nucleus; GO:0005886,plasma membrane; GO:0047631,ADP-ribose diphosphatase activity; GO:0046872,metal ion binding; GO:0000210,NAD+ diphosphatase activity	NUDIX domain
gene-LOC112706447	4.01	1.85	7.06	8.23	13.99	10.87	117	51	188	239	400	284	0.383	-1.384	0.00183609	0.0192367	down	NC_037625.1	18307576	18308870	-	LOC112706447	--	--	uncharacterized protein LOC107461243 [Arachis duranensis]	--	--	--	--	--
gene-LOC112706471	1.36	0.86	1.53	2.51	2.89	2.67	37	22	38	68	77	65	0.454	-1.138	0.00507666	0.0437584	down	--	--	--	--	--	--	--
gene-LOC112706473	2.6	3.73	3.2	0	0	0	233	316	262	0	0	0	1444.42	10.496	5.60937e-18	7.99678e-16	up	--	--	--	--	--	--	--
gene-LOC112706474	1.85	8.95	2.06	0.75	0.28	0.35	94	431	96	38	14	16	8.995	3.169	1.1464e-06	3.09739e-05	up	NC_037625.1	18792293	18794011	-	LOC112706474	--	K13051 beta-aspartyl-peptidase (threonine type) [EC:3.4.19.5] | (RefSeq) probable isoaspartyl peptidase/L-asparaginase 2 (A)	probable isoaspartyl peptidase/L-asparaginase 2 [Arachis duranensis]	RecName: Full=Probable isoaspartyl peptidase/L-asparaginase 2; EC=3.4.19.5; AltName: Full=L-asparagine amidohydrolase 2; Contains: RecName: Full=Isoaspartyl peptidase/L-asparaginase 2 subunit alpha; Contains: RecName: Full=Isoaspartyl peptidase/L-asparaginase 2 subunit beta; Flags: Precursor;	SubName: Full=Putative isoaspartyl peptidase/L-asparaginase 2 {ECO:0000313|EMBL:KYP44414.1};	Asparaginase	GO:0004067,asparaginase activity; GO:0008798,beta-aspartyl-peptidase activity	Asparaginase
gene-LOC112706532	5.55	4.49	7.92	18.55	15.05	11.79	175	134	228	582	465	333	0.386	-1.372	2.2794e-06	5.75373e-05	down	NC_037625.1	25235096	25237135	-	LOC112706532	--	K20472 coatomer subunit zeta | (RefSeq) coatomer subunit zeta-3 (A)	coatomer subunit zeta-3-like protein [Trifolium pratense]	RecName: Full=Coatomer subunit zeta-2; AltName: Full=Zeta-2-coat protein; AltName: Full=Zeta-COP 2;	SubName: Full=coatomer subunit zeta-3-like {ECO:0000313|RefSeq:XP_004489170.1};	Vesicle coat complex COPI, zeta subunit	GO:0030663,COPI-coated vesicle membrane; GO:0000139,Golgi membrane; GO:0015031,protein transport; GO:0016192,vesicle-mediated transport	Clathrin adaptor complex small chain
gene-LOC112706561	1.05	1.18	1.27	0.51	0.28	0.22	68	72	75	33	18	13	3.326	1.734	0.000227078	0.00338398	up	NC_037625.1	25669956	25695876	+	LOC112706561	--	K18857 alcohol dehydrogenase class-P [EC:1.1.1.1] | (RefSeq) alcohol dehydrogenase 1 isoform X1 (A)	alcohol dehydrogenase 1 isoform X2 [Arachis duranensis]	RecName: Full=Alcohol dehydrogenase 1; EC=1.1.1.1 {ECO:0000250|UniProtKB:P06525};	SubName: Full=alcohol dehydrogenase 1 {ECO:0000313|RefSeq:XP_014522365.1};	Alcohol dehydrogenase, class III	GO:0005737,cytoplasm; GO:0004022,alcohol dehydrogenase (NAD) activity; GO:0008270,zinc ion binding	Glucose dehydrogenase C-terminus
gene-LOC112706619	10.96	5.4	10.04	2.57	3.65	3.41	689	321	576	161	225	192	2.687	1.426	2.96374e-06	7.29221e-05	up	NC_037625.1	26290305	26310779	+	LOC112706619	--	K01188 beta-glucosidase [EC:3.2.1.21] | (RefSeq) beta-glucosidase 12-like (A)	beta-glucosidase 12-like [Arachis duranensis]	RecName: Full=Beta-glucosidase 12 {ECO:0000305}; EC=3.2.1.21 {ECO:0000305}; Flags: Precursor;	SubName: Full=Uncharacterized protein {ECO:0000313|EMBL:KRH10158.1};	Beta-glucosidase, lactase phlorizinhydrolase, and related proteins	GO:0005576,extracellular region; GO:0008422,beta-glucosidase activity; GO:0102483,scopolin beta-glucosidase activity; GO:0005975,carbohydrate metabolic process	Glycosyl hydrolase family 1
gene-LOC112706670	0.81	1.12	1.48	2.46	2.72	1.65	56	73	93	169	184	102	0.486	-1.042	0.00358357	0.0329764	down	NC_037625.1	27040769	27045139	+	LOC112706670	--	K03122 transcription initiation factor TFIIA large subunit | (RefSeq) transcription initiation factor IIA subunit 1 (A)	transcription initiation factor IIA subunit 1 [Arachis duranensis]	--	SubName: Full=Uncharacterized protein {ECO:0000313|EMBL:KRH23109.1, ECO:0000313|EnsemblPlants:GLYMA13G41390.2};	RNA polymerase II transcription initiation factor TFIIA, large chain	GO:0005672,transcription factor TFIIA complex; GO:0006367,transcription initiation from RNA polymerase II promoter	Transcription factor IIA, alpha/beta subunit
gene-LOC112706706	4.58	5.51	3.78	45.39	33.52	33.28	256	291	193	2522	1835	1665	0.121	-3.052	8.45058e-49	1.64646e-45	down	NC_037625.1	27400883	27402763	-	LOC112706706	--	K19044 E3 ubiquitin-protein ligase XBAT32/33 [EC:2.3.2.27] | (RefSeq) E3 ubiquitin-protein ligase XB3 (A)	putative E3 ubiquitin-protein ligase XBAT31 [Arachis duranensis]	RecName: Full=Putative E3 ubiquitin-protein ligase XBAT31; EC=2.3.2.27; AltName: Full=Ankyrin repeat domain and RING finger-containing protein XBAT31; AltName: Full=Protein XB3 homolog 1; AltName: Full=RING-type E3 ubiquitin transferase XB31;	SubName: Full=Uncharacterized protein {ECO:0000313|EMBL:KDO72874.1}; Flags: Fragment;	--	GO:0046872,metal ion binding; GO:0016740,transferase activity; GO:0016567,protein ubiquitination	Zinc finger, C3HC4 type (RING finger)
gene-LOC112706717	0.1	0.39	0.1	0.79	0.82	1.77	15	54	14	115	117	231	0.173	-2.529	1.43806e-05	0.000301061	down	NC_037618.1	105134189	105140107	+	LOC112706717	--	K04733 interleukin-1 receptor-associated kinase 4 [EC:2.7.11.1] | (RefSeq) probable leucine-rich repeat receptor-like protein kinase At5g49770 (A)	probable leucine-rich repeat receptor-like protein kinase At5g49770 isoform X1 [Arachis duranensis]	RecName: Full=Probable leucine-rich repeat receptor-like protein kinase At5g49770; EC=2.7.11.1; Flags: Precursor;	SubName: Full=Uncharacterized protein {ECO:0000313|EMBL:KRH51256.1}; Flags: Fragment;	--	GO:0016021,integral component of membrane; GO:0005524,ATP binding; GO:0004674,protein serine/threonine kinase activity	Leucine Rich Repeat
gene-LOC112706751	5.71	7.51	6.26	17.02	11.35	10.2	480	597	481	1424	935	768	0.492	-1.023	1.67863e-05	0.00034575	down	NC_037625.1	28092164	28096533	+	LOC112706751	--	K09284 AP2-like factor, euAP2 lineage | (RefSeq) ethylene-responsive transcription factor RAP2-7 isoform X1 (A)	ethylene-responsive transcription factor RAP2-7 isoform X1 [Arachis duranensis]	RecName: Full=Ethylene-responsive transcription factor RAP2-7; AltName: Full=Protein RELATED TO APETALA2 7; AltName: Full=Protein TARGET OF EAT 1;	SubName: Full=Uncharacterized protein {ECO:0000313|EMBL:KRH22956.1, ECO:0000313|EnsemblPlants:GLYMA13G40470.1};	--	GO:0005634,nucleus; GO:0003677,DNA binding; GO:0003700,DNA-binding transcription factor activity; GO:0009873,ethylene-activated signaling pathway; GO:0007275,multicellular organism development; GO:0006351,transcription, DNA-templated	AP2 domain
gene-LOC112706807	0.61	0.21	0.43	0.49	1.62	2.07	66	21	42	52	170	199	0.296	-1.759	0.00246685	0.0244064	down	NC_037625.1	28917547	28921172	-	LOC112706807	--	K05391 cyclic nucleotide gated channel, plant | (RefSeq) protein CNGC15c (A)	protein CNGC15c [Arachis duranensis]	RecName: Full=Protein CNGC15c {ECO:0000303|PubMed:27230377}; AltName: Full=Cyclic nucleotide-gated ion channel protein 15 c {ECO:0000303|PubMed:27230377};	SubName: Full=Uncharacterized protein {ECO:0000313|EMBL:KRH22872.1, ECO:0000313|EnsemblPlants:GLYMA13G39965.1};	K+-channel ERG and related proteins, contain PAS/PAC sensor domain	GO:0016021,integral component of membrane; GO:0031965,nuclear membrane; GO:0044325,ion channel binding; GO:0005249,voltage-gated potassium channel activity	Cyclic nucleotide-binding domain
gene-LOC112706826	6.91	7.11	6.94	2.71	2.71	1.96	323	314	296	126	124	82	2.768	1.469	1.65801e-10	8.30665e-09	up	NC_037625.1	29382421	29383978	-	LOC112706826	--	K09422 transcription factor MYB, plant | (RefSeq) transcription factor RAX2 (A)	homeobox protein 10-like [Arachis ipaensis]	RecName: Full=Transcription factor MYB36 {ECO:0000303|PubMed:9839469}; AltName: Full=Myb-related protein 36 {ECO:0000303|PubMed:9839469}; Short=AtMYB36 {ECO:0000303|PubMed:9839469};	SubName: Full=Uncharacterized protein {ECO:0000313|EMBL:EYU18787.1};	Transcription factor, Myb superfamily	GO:0048226,Casparian strip; GO:0005634,nucleus; GO:0003700,DNA-binding transcription factor activity; GO:0000981,DNA-binding transcription factor activity, RNA polymerase II-specific; GO:0043565,sequence-specific DNA binding; GO:0001135,RNA polymerase II transcription regulator recruiting activity; GO:0044212,transcription regulatory region DNA binding; GO:0030154,cell differentiation; GO:0035987…	Myb-like DNA-binding domain
gene-LOC112706839	9.71	9.39	10.5	3.84	4.75	3.92	315	288	311	124	151	114	2.311	1.208	1.1811e-08	4.54846e-07	up	NC_037625.1	29544756	29546808	+	LOC112706839	--	K04565 superoxide dismutase, Cu-Zn family [EC:1.15.1.1] | (RefSeq) superoxide dismutase [Cu-Zn], chloroplastic (A)	superoxide dismutase [Cu-Zn]	RecName: Full=Superoxide dismutase [Cu-Zn], chloroplastic; EC=1.15.1.1; Flags: Precursor;	RecName: Full=Superoxide dismutase [Cu-Zn] {ECO:0000256|RuleBase:RU000393}; EC=1.15.1.1 {ECO:0000256|RuleBase:RU000393};	Cu2+/Zn2+ superoxide dismutase SOD1	GO:0009507,chloroplast; GO:0046872,metal ion binding; GO:0004784,superoxide dismutase activity	Copper/zinc superoxide dismutase (SODC)
gene-LOC112706840	4.02	5.04	4.23	2.18	1.73	1.82	178	211	171	96	75	72	2.265	1.179	6.04823e-06	0.000139242	up	NC_037625.1	29563132	29564352	+	LOC112706840	--	K23480 zinc finger protein 362/384 | (RefSeq) zinc finger protein ZAT5 (A)	zinc finger protein ZAT5 [Arachis duranensis]	RecName: Full=Zinc finger protein ZAT5;	SubName: Full=Zinc finger protein ZFP133 {ECO:0000313|EMBL:ACA51023.1};	FOG: Zn-finger	GO:0005634,nucleus; GO:0003700,DNA-binding transcription factor activity; GO:0046872,metal ion binding; GO:0043565,sequence-specific DNA binding; GO:0006355,regulation of transcription, DNA-templated; GO:0006351,transcription, DNA-templated	Zinc ribbon domain
gene-LOC112706885	0	0	0	0.02	0.06	0.35	0	0	0	2	5	27	0.015	-6.021	0.00222754	0.0224697	down	NC_037625.1	30144408	30147789	-	LOC112706885	--	--	uncharacterized protein LOC107607780 [Arachis ipaensis]	--	--	--	--	--
gene-LOC112706917	8.2	7.58	8.88	25.96	14.82	13.21	599	523	592	1885	1060	864	0.445	-1.167	1.47376e-05	0.000307403	down	NC_037625.1	30610116	30615100	+	LOC112706917	--	K19891 glucan endo-1,3-beta-glucosidase 1/2/3 [EC:3.2.1.39] | (RefSeq) O-Glycosyl hydrolases family 17 protein (A)	glucan endo-1,3-beta-glucosidase 14 [Arachis duranensis]	RecName: Full=Glucan endo-1,3-beta-glucosidase 14; EC=3.2.1.39; AltName: Full=(1->3)-beta-glucan endohydrolase 14; Short=(1->3)-beta-glucanase 14; AltName: Full=Beta-1,3-endoglucanase 14; Short=Beta-1,3-glucanase 14; Flags: Precursor;	SubName: Full=Glucan endo-1,3-beta-glucosidase 14 {ECO:0000313|EMBL:KHN32873.1};	--	GO:0046658,anchored component of plasma membrane; GO:0005618,cell wall; GO:0005737,cytoplasm; GO:0005576,extracellular region; GO:0005634,nucleus; GO:0042973,glucan endo-1,3-beta-D-glucosidase activity; GO:0004553,hydrolase activity, hydrolyzing O-glycosyl compounds; GO:0030247,polysaccharide binding; GO:0005975,carbohydrate metabolic process; GO:0071555,cell wall organization; GO:0006952,defense…	Glycosyl hydrolases family 17
gene-LOC112707004	19	22.11	19.33	11.53	7.39	8.4	409	450	380	247	156	162	2.156	1.109	2.29698e-06	5.787e-05	up	NC_037625.1	31920311	31920904	-	LOC112707004	--	--	uncharacterized protein LOC107461942 [Arachis duranensis]	--	SubName: Full=Uncharacterized protein {ECO:0000313|EMBL:KYP43818.1};	--	--	Domain of unknown function (DUF4228)
gene-LOC112707043	283.91	260.43	352.85	75.22	80.91	69.51	11197	9710	12707	2951	3127	2455	3.888	1.959	7.02442e-35	5.95999e-32	up	NC_037625.1	32459764	32461566	+	LOC112707043	--	K08235 xyloglucan:xyloglucosyl transferase [EC:2.4.1.207] | (RefSeq) xyloglucan endotransglucosylase/hydrolase protein 9 (A)	xyloglucan endotransglucosylase/hydrolase protein 9 [Arachis duranensis]	RecName: Full=Xyloglucan endotransglucosylase/hydrolase protein 9; Short=At-XTH9; Short=XTH-9; EC=2.4.1.207; Flags: Precursor;	RecName: Full=Xyloglucan endotransglucosylase/hydrolase {ECO:0000256|RuleBase:RU361120}; EC=2.4.1.207 {ECO:0000256|RuleBase:RU361120};	--	GO:0048046,apoplast; GO:0005618,cell wall; GO:0004553,hydrolase activity, hydrolyzing O-glycosyl compounds; GO:0016762,xyloglucan:xyloglucosyl transferase activity; GO:0042546,cell wall biogenesis; GO:0071555,cell wall organization; GO:0010411,xyloglucan metabolic process	Xyloglucan endo-transglycosylase (XET) C-terminus
gene-LOC112707049	2.96	0.63	1.7	6.43	10.81	12.18	130	26	68	281	465	479	0.177	-2.5	1.59735e-07	5.06196e-06	down	NC_037618.1	105541755	105545282	+	LOC112707049	--	K13464 jasmonate ZIM domain-containing protein | (RefSeq) protein TIFY 3B (A)	protein TIFY 3B [Arachis duranensis]	RecName: Full=Protein TIFY 3B; AltName: Full=Jasmonate ZIM domain-containing protein 12;	SubName: Full=Divergent CCT motif protein {ECO:0000313|EMBL:AES92112.1};	--	GO:0005634,nucleus; GO:0003714,transcription corepressor activity; GO:0006952,defense response; GO:1903507,negative regulation of nucleic acid-templated transcription; GO:0031347,regulation of defense response; GO:2000022,regulation of jasmonic acid mediated signaling pathway; GO:0006355,regulation of transcription, DNA-templated; GO:0009611,response to wounding; GO:0006351,transcription, DNA-tem…	CCT motif
gene-LOC112707070	2.75	4.12	2.3	1.52	1.15	1.27	309	437	236	170	126	128	2.268	1.181	3.29641e-05	0.000621978	up	--	--	--	--	--	--	--
gene-LOC112707090	7.6	6.22	9.35	15.76	16.64	16.33	888	687	998	1833	1906	1710	0.465	-1.104	1.02642e-09	4.63873e-08	down	NC_037625.1	33212940	33218561	-	LOC112707090	--	K04733 interleukin-1 receptor-associated kinase 4 [EC:2.7.11.1] | (RefSeq) protein STRUBBELIG-RECEPTOR FAMILY 3-like (A)	protein STRUBBELIG-RECEPTOR FAMILY 3 [Arachis duranensis]	RecName: Full=Protein STRUBBELIG-RECEPTOR FAMILY 3; AltName: Full=Leucine-rich repeat receptor kinase-like protein SRF3; Flags: Precursor;	SubName: Full=Uncharacterized protein {ECO:0000313|EMBL:KOM53828.1};	--	GO:0016021,integral component of membrane; GO:0005886,plasma membrane; GO:0005524,ATP binding; GO:0004675,transmembrane receptor protein serine/threonine kinase activity; GO:0007166,cell surface receptor signaling pathway; GO:0007623,circadian rhythm; GO:0006468,protein phosphorylation	--
gene-LOC112707109	0.5	0.48	0.14	0.66	1.18	1.94	24	22	6	32	56	84	0.289	-1.79	0.00578749	0.0484563	down	NC_037625.1	33505590	33508220	-	LOC112707109	--	K20628 expansin | (RefSeq) expansin-B3 (A)	expansin-B3 [Arachis ipaensis]	RecName: Full=Expansin-B3; Short=At-EXPB3; Short=AtEXPB3; AltName: Full=Ath-ExpBeta-1.6; AltName: Full=Beta-expansin-3; Flags: Precursor;	SubName: Full=expansin-B3 {ECO:0000313|RefSeq:XP_004487295.1};	--	GO:0005618,cell wall; GO:0005576,extracellular region; GO:0016020,membrane; GO:0009506,plasmodesma; GO:0071555,cell wall organization; GO:0019953,sexual reproduction; GO:0006949,syncytium formation	Pollen allergen
gene-LOC112707145	0.14	0.29	0.11	0	0	0	8	16	6	0	0	0	53.122	5.731	0.00140747	0.015454	up	NC_037625.1	34220623	34222206	+	LOC112707145	--	K23047 E3 ubiquitin-protein ligase UNKL [EC:2.3.2.27] | (RefSeq) zinc finger CCCH domain-containing protein 2 (A)	zinc finger CCCH domain-containing protein 2 [Arachis duranensis]	RecName: Full=Zinc finger CCCH domain-containing protein 2; Short=AtC3H2; AltName: Full=Protein SOMNUS; Short=SOM;	SubName: Full=C3H-type 1 Zn transcription factor {ECO:0000313|EMBL:ALA09179.1};	CCCH-type Zn-finger protein	GO:0005634,nucleus; GO:0003677,DNA binding; GO:0003700,DNA-binding transcription factor activity; GO:0046872,metal ion binding; GO:0010187,negative regulation of seed germination; GO:0006355,regulation of transcription, DNA-templated; GO:0006351,transcription, DNA-templated	RNA-binding, Nab2-type zinc finger
gene-LOC112707157	4.65	3.7	3.88	7.13	9.68	11.39	97	73	74	148	198	213	0.425	-1.233	2.17009e-05	0.000432743	down	NC_037625.1	34438810	34439509	+	LOC112707157	--	--	uncharacterized protein LOC107462216 [Arachis duranensis]	--	SubName: Full=Uncharacterized protein {ECO:0000313|EMBL:ACU17275.1, ECO:0000313|EnsemblPlants:GLYMA13G37000.1};	--	GO:0016021,integral component of membrane	--
gene-LOC112707169	37.37	14.56	23.03	14.45	11.11	10.6	1425	525	802	548	415	362	2.029	1.021	0.00174257	0.0184357	up	NC_037625.1	34543751	34544802	-	LOC112707169	--	K19519 transforming growth factor-beta-induced protein | (RefSeq) fasciclin-like arabinogalactan protein 12 (A)	fasciclin-like arabinogalactan protein 9 [Arachis duranensis]	RecName: Full=Fasciclin-like arabinogalactan protein 6; Flags: Precursor;	SubName: Full=Uncharacterized protein {ECO:0000313|EMBL:BAT92322.1};	--	GO:0031225,anchored component of membrane; GO:0005886,plasma membrane	Fasciclin domain
gene-LOC112707172	22.37	31.01	27.03	64.46	48.01	51.56	917	1202	1012	2629	1929	1893	0.478	-1.064	9.41869e-09	3.68928e-07	down	NC_037625.1	34584052	34586041	-	LOC112707172	--	K07904 Ras-related protein Rab-11A | (RefSeq) ras-related protein RABA1f-like (A)	ras-related protein RABA1f [Arachis duranensis]	RecName: Full=Ras-related protein RABA1i; Short=AtRABA1i;	SubName: Full=Putative RAB GTPase {ECO:0000313|EMBL:OTG31031.1};	GTPase Rab11/YPT3, small G protein superfamily	GO:0005886,plasma membrane; GO:0005525,GTP binding; GO:0003924,GTPase activity; GO:0042546,cell wall biogenesis; GO:0015031,protein transport	--
gene-LOC112707187	1.67	0.6	0.74	1.22	5.05	6.57	114	39	46	83	338	402	0.231	-2.113	0.000259025	0.00377871	down	NC_037618.1	105750985	105754149	-	LOC112707187	--	K08245 phytepsin [EC:3.4.23.40] | (RefSeq) cyprosin (A)	cyprosin [Arachis duranensis]	RecName: Full=Aspartic proteinase; EC=3.4.23.-; Flags: Precursor;	SubName: Full=Uncharacterized protein {ECO:0000313|EMBL:KRH02513.1, ECO:0000313|EnsemblPlants:GLYMA17G04800.1};	Aspartyl protease	GO:0005773,vacuole; GO:0004190,aspartic-type endopeptidase activity; GO:0006629,lipid metabolic process; GO:0030163,protein catabolic process; GO:0006508,proteolysis	Xylanase inhibitor N-terminal
gene-LOC112707261	2.25	3.01	2.38	7.72	4.82	5.4	60	76	58	205	126	129	0.415	-1.269	9.68855e-05	0.00160172	down	NC_037625.1	36272378	36273534	-	LOC112707261	--	K03671 thioredoxin 1 | (RefSeq) thioredoxin-like protein CXXS1 (A)	thioredoxin-like protein CXXS1 [Arachis ipaensis]	RecName: Full=Thioredoxin-like protein CXXS1; Short=AtCXXS1; AltName: Full=Mono-cysteine thioredoxin 1;	RecName: Full=Thioredoxin {ECO:0000256|PIRNR:PIRNR000077};	Thioredoxin	GO:0005829,cytosol; GO:0016671,oxidoreductase activity, acting on a sulfur group of donors, disulfide as acceptor; GO:0003756,protein disulfide isomerase activity; GO:0015035,protein disulfide oxidoreductase activity; GO:0047134,protein-disulfide reductase activity; GO:0004791,thioredoxin-disulfide reductase activity; GO:0045454,cell redox homeostasis; GO:0034599,cellular response to oxidative st…	Thioredoxin-like
gene-LOC112707294	6.38	4.62	6.42	1.9	3.43	1.83	677	463	622	201	357	174	2.375	1.248	2.25001e-05	0.000447323	up	NC_037625.1	37390396	37394044	-	LOC112707294	--	K04733 interleukin-1 receptor-associated kinase 4 [EC:2.7.11.1] | (RefSeq) G-type lectin S-receptor-like serine/threonine-protein kinase At4g27290 isoform X1 (A)	G-type lectin S-receptor-like serine/threonine-protein kinase At4g27290 [Arachis duranensis]	RecName: Full=G-type lectin S-receptor-like serine/threonine-protein kinase At4g27290; EC=2.7.11.1; Flags: Precursor;	SubName: Full=Uncharacterized protein {ECO:0000313|EMBL:BAT92479.1};	--	GO:0005886,plasma membrane; GO:0005524,ATP binding; GO:0005516,calmodulin binding; GO:0030246,carbohydrate binding; GO:0004674,protein serine/threonine kinase activity; GO:0006468,protein phosphorylation; GO:0048544,recognition of pollen	Domain of unknown function (DUF3403)
gene-LOC112707300	2.15	12.98	1.39	0.69	0.35	0.48	100	570	59	32	16	20	10.48	3.39	2.9259e-06	7.21262e-05	up	NC_037618.1	105884029	105885531	+	LOC112707300	--	K03006 DNA-directed RNA polymerase II subunit RPB1 [EC:2.7.7.6] | (RefSeq) extensin-2 (A)	embryonic protein DC-8 [Arachis duranensis]	RecName: Full=Late embryogenesis abundant protein D-29; Short=LEA D-29;	SubName: Full=Late embryogenesis abundant protein 3 {ECO:0000313|EMBL:APO15551.1};	Uncharacterized conserved protein	--	Bacterial protein of unknown function (DUF883)
gene-LOC112707306	2.12	2.53	2.78	1.23	1.53	0.86	190	214	227	109	134	69	2.004	1.003	0.0007803	0.00951059	up	--	--	--	--	--	--	--
gene-LOC112707316	1.15	0.84	0.74	1.91	1.59	2.84	59	41	35	98	80	131	0.423	-1.24	0.00137566	0.0151641	down	--	--	--	--	--	--	--
gene-LOC112707333	0.73	0.79	0.56	4.03	2.68	5.23	31	32	22	171	112	200	0.171	-2.548	2.58933e-11	1.46307e-09	down	NC_037625.1	38049797	38051084	+	LOC112707333	--	K19939 Rab effector Noc2 | (RefSeq) POPTRDRAFT_568988; hypothetical protein (A)	zinc finger protein CONSTANS-LIKE 1 [Arachis duranensis]	RecName: Full=B-box domain protein 31 {ECO:0000303|PubMed:19920209}; Short=AtBBX31 {ECO:0000303|PubMed:19920209}; AltName: Full=Microprotein 1B {ECO:0000303|PubMed:27015278};	SubName: Full=Putative salt tolerance-like protein At1g78600 family {ECO:0000313|EMBL:KYP44188.1};	--	GO:0005634,nucleus; GO:0003700,DNA-binding transcription factor activity; GO:0030674,protein binding, bridging; GO:0008270,zinc ion binding; GO:0007623,circadian rhythm; GO:0009909,regulation of flower development; GO:0006355,regulation of transcription, DNA-templated; GO:0010224,response to UV-B	B-box zinc finger
gene-LOC112707340	9.23	6.89	14.65	43.26	39.99	45.35	187	132	271	872	794	823	0.234	-2.094	3.44865e-14	2.91198e-12	down	NC_037625.1	38172654	38173212	+	LOC112707340	--	--	uncharacterized protein LOC107462508 [Arachis duranensis]	--	SubName: Full=Wound-responsive family protein {ECO:0000313|EMBL:KEH38819.1};	--	--	Wound-induced protein
gene-LOC112707347	0.58	0.64	0.86	0.27	0.39	0.11	97	100	131	44	63	16	2.664	1.414	0.0039367	0.0356683	up	NC_037625.1	38360396	38368636	-	LOC112707347	--	K10357 myosin V | (RefSeq) myosin-2-like isoform X1 (A)	myosin-2-like isoform X1 [Arachis duranensis]	RecName: Full=Myosin-2; AltName: Full=AtATM2; AltName: Full=AtMYOS1;	SubName: Full=Uncharacterized protein {ECO:0000313|EMBL:KRH22163.1};	Myosin class V heavy chain	GO:0005768,endosome; GO:0016459,myosin complex; GO:0005886,plasma membrane; GO:0009506,plasmodesma; GO:0003779,actin binding; GO:0005524,ATP binding; GO:0005516,calmodulin binding; GO:0003774,motor activity; GO:0030048,actin filament-based movement; GO:0006897,endocytosis	Mitotic checkpoint protein
gene-LOC112707348	0.94	0.61	0.91	0.1	0.16	0.32	36	22	32	4	6	11	4.162	2.057	0.00355355	0.0327553	up	NC_037625.1	38358691	38360266	+	LOC112707348	--	K08914 light-harvesting complex II chlorophyll a/b binding protein 3 | (RefSeq) chlorophyll a-b binding protein 13, chloroplastic (A)	chlorophyll a-b binding protein 13, chloroplastic [Arachis ipaensis]	RecName: Full=Chlorophyll a-b binding protein 13, chloroplastic; AltName: Full=LHCII type III CAB-13; Flags: Precursor;	RecName: Full=Chlorophyll a-b binding protein, chloroplastic {ECO:0000256|RuleBase:RU363080};	--	GO:0009941,chloroplast envelope; GO:0009535,chloroplast thylakoid membrane; GO:0016021,integral component of membrane; GO:0009522,photosystem I; GO:0009523,photosystem II; GO:0010287,plastoglobule; GO:0016168,chlorophyll binding; GO:0046872,metal ion binding; GO:0031409,pigment binding; GO:0009768,photosynthesis, light harvesting in photosystem I; GO:0018298,protein-chromophore linkage; GO:000941…	Chlorophyll A-B binding protein
gene-LOC112707358	12.8	7.68	18.22	6.31	5.65	4.57	1542	875	2005	756	667	493	2.292	1.196	6.67815e-05	0.00115485	up	NC_037625.1	38504842	38508342	-	LOC112707358	--	K04733 interleukin-1 receptor-associated kinase 4 [EC:2.7.11.1] | (RefSeq) probable receptor-like protein kinase At5g59700 (A)	receptor-like protein kinase THESEUS 1 [Arachis duranensis]	RecName: Full=Receptor-like protein kinase THESEUS 1; EC=2.7.11.-; Flags: Precursor;	SubName: Full=receptor-like protein kinase THESEUS 1 {ECO:0000313|RefSeq:XP_014494023.1, ECO:0000313|RefSeq:XP_014494024.1};	Serine/threonine protein kinase	GO:0016021,integral component of membrane; GO:0005886,plasma membrane; GO:0009506,plasmodesma; GO:0005524,ATP binding; GO:0004672,protein kinase activity; GO:0004674,protein serine/threonine kinase activity; GO:0046777,protein autophosphorylation	Mycoplasma virulence signal region (Myco_arth_vir_N)
gene-LOC112707389	31.48	37.88	26.42	124.11	71.82	86.62	1810	2059	1387	7098	4046	4460	0.33	-1.598	3.18227e-12	2.05655e-10	down	NC_037625.1	39281710	39283531	+	LOC112707389	--	--	CBS domain-containing protein CBSX5 [Arachis duranensis]	RecName: Full=CBS domain-containing protein CBSX5;	SubName: Full=Uncharacterized protein {ECO:0000313|EMBL:KYP57296.1};	--	--	CBS domain
gene-LOC112707414	1.27	1.48	1.44	0.62	0.74	0.54	203	223	210	98	116	77	2.154	1.107	9.04283e-06	0.000198954	up	NC_037618.1	106192787	106202103	+	LOC112707414	--	K21396 ATP-binding cassette, subfamily G (WHITE), eye pigment precursor transporter | (RefSeq) ABC transporter G family member 41-like (A)	pleiotropic drug resistance protein 3-like isoform X1 [Arachis duranensis]	RecName: Full=Pleiotropic drug resistance protein 3; AltName: Full=NtPDR3;	SubName: Full=Pleiotropic drug resistance protein 3 {ECO:0000313|EMBL:KYP57734.1};	Pleiotropic drug resistance proteins (PDR1-15), ABC superfamily	GO:0016021,integral component of membrane; GO:0005524,ATP binding; GO:0016887,ATPase activity	50S ribosome-binding GTPase
gene-LOC112707498	3.86	3.76	3.34	8.81	6.6	9.41	314	289	248	712	526	685	0.432	-1.21	1.05141e-09	4.74351e-08	down	NC_037625.1	41130789	41133312	-	LOC112707498	--	K04733 interleukin-1 receptor-associated kinase 4 [EC:2.7.11.1] | (RefSeq) probable receptor-like protein kinase At1g11050 (A)	probable receptor-like protein kinase At1g11050 [Arachis duranensis]	RecName: Full=Probable receptor-like protein kinase At1g11050; EC=2.7.11.1; Flags: Precursor;	SubName: Full=Uncharacterized protein {ECO:0000313|EMBL:ESW33458.1};	Serine/threonine protein kinase	GO:0016021,integral component of membrane; GO:0005886,plasma membrane; GO:0005524,ATP binding; GO:0004674,protein serine/threonine kinase activity	--
gene-LOC112707503	3.7	4.44	5.86	0	0	0	134	152	194	0	0	0	858.827	9.746	3.3904e-15	3.32746e-13	up	--	--	--	--	--	--	--
gene-LOC112707506	4.34	3.82	6.43	1.32	1.54	2.38	261	217	353	79	91	128	2.734	1.451	9.96972e-06	0.000217166	up	NC_037625.1	41203055	41219440	-	LOC112707506	--	K16615 actin-related protein 7, plant | (RefSeq) actin-related protein 7 (A)	actin-related protein 7 [Nicotiana attenuata]	RecName: Full=Actin-related protein 7;	SubName: Full=Actin-related protein 7 {ECO:0000313|EMBL:OIT23543.1};	Actin and related proteins	GO:0005737,cytoplasm; GO:0005634,nucleus; GO:0005200,structural constituent of cytoskeleton; GO:0009653,anatomical structure morphogenesis; GO:0006325,chromatin organization; GO:0016569,covalent chromatin modification; GO:0009793,embryo development ending in seed dormancy; GO:0010227,floral organ abscission	Actin
gene-LOC112707569	4.69	1.38	5.53	7.43	9.87	13.49	284	79	306	448	586	732	0.371	-1.432	0.00110595	0.012675	down	NC_037625.1	42438920	42445594	-	LOC112707569	--	K09833 homogentisate phytyltransferase / homogentisate geranylgeranyltransferase [EC:2.5.1.115 2.5.1.116] | (RefSeq) naringenin 8-dimethylallyltransferase 2, chloroplastic isoform X1 (A)	naringenin 8-dimethylallyltransferase 2, chloroplastic isoform X2 [Arachis duranensis]	RecName: Full=Naringenin 8-dimethylallyltransferase 2, chloroplastic; Short=SfN8DT-2; EC=2.5.1.70; Flags: Precursor;	SubName: Full=Resveratrol 3'-dimethylallyltransferase {ECO:0000313|EMBL:AQM74173.1};	--	GO:0009507,chloroplast; GO:0031969,chloroplast membrane; GO:0016021,integral component of membrane; GO:0004659,prenyltransferase activity	UbiA prenyltransferase family
gene-LOC112707583	0.47	0.25	0.4	0.54	1.47	2.46	14	7	11	16	43	66	0.247	-2.017	0.00485744	0.0422217	down	NC_037625.1	42751841	42753371	-	LOC112707583	--	K10745 ribonuclease H2 subunit C | (RefSeq) uncharacterized protein LOC107416231 (A)	MLP-like protein 43 isoform X1 [Arachis duranensis]	RecName: Full=MLP-like protein 28;	SubName: Full=Uncharacterized protein {ECO:0000313|EMBL:KRH44771.1, ECO:0000313|EnsemblPlants:GLYMA08G24720.1};	--	GO:0006952,defense response; GO:0009607,response to biotic stimulus	--
gene-LOC112707585	2.18	2.14	2.45	0.48	0.67	1.15	110	102	113	24	33	52	2.903	1.537	0.000156725	0.00243645	up	--	--	--	--	--	--	--
gene-LOC112707619	0	0	0	1.61	0.52	0.26	0	0	0	130	41	19	0.003	-8.43	5.93336e-09	2.38993e-07	down	NC_037625.1	43500420	43505729	+	LOC112707619	--	K01487 guanine deaminase [EC:3.5.4.3] | (RefSeq) predicted protein (A)	uncharacterized protein LOC107462914 [Arachis duranensis]	--	SubName: Full=Uncharacterized protein {ECO:0000313|EMBL:OIW06917.1};	Atrazine chlorohydrolase/guanine deaminase	GO:0016810,hydrolase activity, acting on carbon-nitrogen (but not peptide) bonds	Amidohydrolase family
gene-LOC112707638	1.83	2	2.78	0.33	0.68	1.19	79	82	110	14	29	46	2.969	1.57	0.00214003	0.0217581	up	--	--	--	--	--	--	--
gene-LOC112707640	2.46	1.54	4.17	0.78	1.37	0.36	108	64	167	34	59	14	3.179	1.669	0.00349286	0.0323012	up	NC_037625.1	43799497	43802266	-	LOC112707640	--	K22312 hydroxyjasmonate sulfotransferase [EC:2.8.2.39] | (RefSeq) cytosolic sulfotransferase 15 (A)	cytosolic sulfotransferase 15 [Arachis duranensis]	RecName: Full=Cytosolic sulfotransferase 15; Short=AtSOT15; EC=2.8.2.39 {ECO:0000269|PubMed:12637544}; AltName: Full=Sulfotransferase 2a; Short=AtST2a;	RecName: Full=Sulfotransferase {ECO:0000256|RuleBase:RU361155}; EC=2.8.2.- {ECO:0000256|RuleBase:RU361155};	Sulfotransferase	GO:0005737,cytoplasm; GO:0080131,hydroxyjasmonate sulfotransferase activity; GO:0009694,jasmonic acid metabolic process; GO:0009753,response to jasmonic acid	--
gene-LOC112707643	5.49	5.29	1.64	18.84	16.73	19.12	868	791	237	2963	2592	2707	0.222	-2.174	1.21673e-09	5.45195e-08	down	NC_037625.1	43858551	43864692	-	LOC112707643	--	K17086 transmembrane 9 superfamily member 2/4 | (RefSeq) uncharacterized LOC101300290 (A)	uncharacterized protein LOC110268936 [Arachis ipaensis]	--	SubName: Full=Uncharacterized protein {ECO:0000313|EMBL:KYP63698.1};	--	GO:0003676,nucleic acid binding; GO:0008270,zinc ion binding	--
gene-LOC112707653	39.86	34.74	44.79	86.61	107.66	108.91	2228	1836	2286	4816	5897	5452	0.386	-1.375	2.16652e-18	3.23778e-16	down	NC_037625.1	43987045	43988586	-	LOC112707653	--	K14493 gibberellin receptor GID1 [EC:3.-.-.-] | (RefSeq) GLP1; GLP1 GID1-like protein (A)	probable carboxylesterase 15 [Arachis duranensis]	RecName: Full=Probable carboxylesterase 17; AltName: Full=AtCXE17; EC=3.1.1.1;	SubName: Full=HSR203J protein {ECO:0000313|EMBL:ADF18551.1};	Arylacetamide deacetylase	GO:0052689,carboxylic ester hydrolase activity; GO:0016787,hydrolase activity; GO:0009056,catabolic process	Steryl acetyl hydrolase
gene-LOC112707672	4.57	8.86	3.83	3.31	1.31	1.87	520	953	398	374	146	191	2.584	1.369	0.000578106	0.00739394	up	NC_037625.1	44281477	44285493	+	LOC112707672	--	K08237 hydroquinone glucosyltransferase [EC:2.4.1.218] | (RefSeq) hydroquinone glucosyltransferase (A)	hydroquinone glucosyltransferase [Arachis duranensis]	RecName: Full=Hydroquinone glucosyltransferase; EC=2.4.1.218; AltName: Full=Arbutin synthase;	RecName: Full=Glycosyltransferase {ECO:0000256|RuleBase:RU362057}; EC=2.4.1.- {ECO:0000256|RuleBase:RU362057};	UDP-glucuronosyl and UDP-glucosyl transferase	GO:0050505,hydroquinone glucosyltransferase activity; GO:0008152,metabolic process	UDP-glucoronosyl and UDP-glucosyl transferase
gene-LOC112707673	5.13	7.13	3.35	22.32	8.8	11.62	283	372	169	1225	476	574	0.355	-1.494	7.59813e-05	0.00129185	down	NC_037625.1	44295605	44302541	+	LOC112707673	--	K09515 DnaJ homolog subfamily B member 9 | (RefSeq) molecular chaperone DnaJ (A)	chaperone protein dnaJ 10 [Arachis ipaensis]	RecName: Full=Chaperone protein dnaJ 10; Short=AtDjC10; Short=AtJ10;	SubName: Full=Uncharacterized protein {ECO:0000313|EMBL:EMJ02577.1};	Molecular chaperone (DnaJ superfamily)	--	DnaJ domain
gene-LOC112707712	6.44	6.4	14.45	2.18	3.71	2.89	356	334	729	120	201	143	3.044	1.606	1.49493e-05	0.000311573	up	NC_037625.1	44891116	44892639	-	LOC112707712	--	K13420 LRR receptor-like serine/threonine-protein kinase FLS2 [EC:2.7.11.1] | (RefSeq) LRR receptor-like serine/threonine-protein kinase FLS2 (A)	DNA damage-repair/toleration protein DRT100 [Arachis duranensis]	RecName: Full=DNA damage-repair/toleration protein DRT100; Flags: Precursor;	SubName: Full=DNA-damage-repair/toleration DRT100-like protein {ECO:0000313|EMBL:AET02194.1};	FOG: Leucine rich repeat	GO:0009507,chloroplast; GO:0000166,nucleotide binding; GO:0006281,DNA repair	Leucine rich repeat N-terminal domain
gene-LOC112707730	6.53	4.18	8.21	13.18	15.36	29.03	481	291	552	965	1108	1914	0.323	-1.628	9.69223e-07	2.65414e-05	down	NC_037625.1	45070533	45076319	-	LOC112707730	--	K01188 beta-glucosidase [EC:3.2.1.21] | (RefSeq) beta-glucosidase 24 (A)	beta-glucosidase 24 [Arachis duranensis]	RecName: Full=Beta-glucosidase 32; Short=Os9bglu32; EC=3.2.1.21; Flags: Precursor;	SubName: Full=Uncharacterized protein {ECO:0000313|EMBL:OIV98981.1};	Beta-glucosidase, lactase phlorizinhydrolase, and related proteins	GO:0008422,beta-glucosidase activity; GO:0102483,scopolin beta-glucosidase activity; GO:0005975,carbohydrate metabolic process; GO:1901657,glycosyl compound metabolic process	Glycosyl hydrolase family 1
gene-LOC112707816	0.46	0.11	0.63	2.12	2.22	2.64	31	7	39	143	147	160	0.169	-2.569	1.06024e-06	2.88685e-05	down	NC_037618.1	106862148	106865128	+	LOC112707816	--	K00894 ethanolamine kinase [EC:2.7.1.82] | (RefSeq) probable ethanolamine kinase (A)	probable ethanolamine kinase [Arachis duranensis]	RecName: Full=Probable ethanolamine kinase; EC=2.7.1.82; AltName: Full=Protein EMBRYO DEFECTIVE 1187;	SubName: Full=Uncharacterized protein {ECO:0000313|EMBL:KRH63003.1, ECO:0000313|EnsemblPlants:GLYMA04G18940.1};	Ethanolamine kinase	GO:0005886,plasma membrane; GO:0005524,ATP binding; GO:0004305,ethanolamine kinase activity; GO:0006646,phosphatidylethanolamine biosynthetic process; GO:0008654,phospholipid biosynthetic process	Phosphotransferase enzyme family
gene-LOC112707875	3.28	3.08	5.45	0.44	1.77	0.76	106	94	161	14	56	22	3.9	1.964	0.000304083	0.00431399	up	NC_037625.1	46806876	46808589	-	LOC112707875	--	K15407 queuine tRNA-ribosyltransferase subunit QTRTD1 [EC:2.4.2.29] | (RefSeq) tRNA-guanine transglycosylase (A)	zinc finger Ran-binding domain-containing protein 2 [Arachis duranensis]	--	SubName: Full=Uncharacterized protein {ECO:0000313|EMBL:KRH61792.1, ECO:0000313|EnsemblPlants:GLYMA04G07270.1};	RNA-binding Ran Zn-finger protein and related proteins	GO:0046872,metal ion binding	--
gene-LOC112707878	24.62	21.14	15.79	60.06	54.07	64.22	3308	2685	1937	8028	7120	7728	0.337	-1.568	4.12837e-18	6.01399e-16	down	NC_037625.1	46893092	46899606	-	LOC112707878	--	K10999 cellulose synthase A [EC:2.4.1.12] | (RefSeq) LOW QUALITY PROTEIN: cellulose synthase A catalytic subunit 1 [UDP-forming]-like (A)	LOW QUALITY PROTEIN: cellulose synthase A catalytic subunit 1 [UDP-forming]	RecName: Full=Probable cellulose synthase A catalytic subunit 1 [UDP-forming]; EC=2.4.1.12; AltName: Full=OsCesA1;	SubName: Full=Cellulose synthase {ECO:0000313|EMBL:ALQ29045.1}; Flags: Fragment;	--	GO:0005794,Golgi apparatus; GO:0016021,integral component of membrane; GO:0005886,plasma membrane; GO:0016760,cellulose synthase (UDP-forming) activity; GO:0016759,cellulose synthase activity; GO:0046872,metal ion binding; GO:0071555,cell wall organization; GO:0030244,cellulose biosynthetic process; GO:0009833,plant-type primary cell wall biogenesis	Glycosyl transferase family group 2
gene-LOC112707879	10.31	7.6	13.61	2.72	2.43	3.49	1123	783	1354	295	260	341	3.574	1.837	5.85213e-13	4.19416e-11	up	NC_037625.1	46877997	46882093	-	LOC112707879	--	K11649 SWI/SNF related-matrix-associated actin-dependent regulator of chromatin subfamily C | (RefSeq) F-box and associated interaction domain protein (A)	F-box/kelch-repeat protein At3g23880-like [Arachis duranensis]	RecName: Full=F-box/kelch-repeat protein At3g23880;	SubName: Full=F-box protein interaction domain protein {ECO:0000313|EMBL:AET05108.2};	--	GO:0005634,nucleus; GO:0004842,ubiquitin-protein transferase activity; GO:0031146,SCF-dependent proteasomal ubiquitin-dependent protein catabolic process	F-box-like
gene-LOC112707900	1.51	0.64	0.59	1.9	1.41	3.4	136	55	49	171	125	275	0.402	-1.315	0.00519852	0.044626	down	NC_037625.1	47171383	47179820	+	LOC112707900	--	--	uncharacterized protein LOC107463304 [Arachis duranensis]	--	SubName: Full=Uncharacterized protein {ECO:0000313|EMBL:KRH52431.1, ECO:0000313|EnsemblPlants:GLYMA06G07160.1};	--	--	--
gene-LOC112707909	10.9	3.41	9.05	81.28	78.41	92.64	480	142	364	3561	3384	3654	0.091	-3.46	2.093e-24	6.29156e-22	down	NC_037625.1	47286316	47288731	-	LOC112707909	--	K13262 isoflavone-7-O-methyltransferase [EC:2.1.1.150] | (RefSeq) isoflavone-7-O-methyltransferase 6 (A)	isoflavone-7-O-methyltransferase 6 [Arachis duranensis]	RecName: Full=Isoflavone 7-O-methyltransferase; EC=2.1.1.150; AltName: Full=Daidzein 7-O-methyltransferase;	SubName: Full=Isoflavone 7-O-methyltransferase {ECO:0000313|EMBL:KHN30530.1}; EC=2.1.1.- {ECO:0000313|EMBL:KHN30530.1};	Hydroxyindole-O-methyltransferase and related SAM-dependent methyltransferases	GO:0033800,isoflavone 7-O-methyltransferase activity; GO:0046983,protein dimerization activity; GO:0009717,isoflavonoid biosynthetic process	O-methyltransferase domain
gene-LOC112707910	0.12	0	0	0.67	0.47	0.75	8	0	0	44	30	44	0.064	-3.955	0.000269974	0.00390008	down	NC_037625.1	47291608	47295165	+	LOC112707910	--	K12153 phenylalanine N-monooxygenase [EC:1.14.14.40] | (RefSeq) isoleucine N-monooxygenase 2-like (A)	isoleucine N-monooxygenase 2-like [Arachis duranensis]	RecName: Full=Isoleucine N-monooxygenase 2; EC=1.14.14.39 {ECO:0000269|PubMed:15122013}; AltName: Full=Cytochrome P450 79D4;	SubName: Full=Cytochrome P450 family protein {ECO:0000313|EMBL:AET03633.1};	Cytochrome P450 CYP2 subfamily	GO:0005783,endoplasmic reticulum; GO:0016021,integral component of membrane; GO:0031090,organelle membrane; GO:0020037,heme binding; GO:0005506,iron ion binding; GO:0004497,monooxygenase activity; GO:0016705,oxidoreductase activity, acting on paired donors, with incorporation or reduction of molecular oxygen; GO:0019756,cyanogenic glycoside biosynthetic process	Cytochrome P450
gene-LOC112707935	1.46	1.7	3.16	0.93	0.88	0.72	88	97	174	56	52	39	2.434	1.283	0.00183878	0.0192587	up	NC_037625.1	47648726	47655729	+	LOC112707935	--	K22324 aliphatic glucosinolate S-oxygenase [EC:1.14.13.237] | (RefSeq) flavin-containing monooxygenase FMO GS-OX5-like isoform X1 (A)	flavin-containing monooxygenase FMO GS-OX5-like isoform X1 [Arachis duranensis]	RecName: Full=Flavin-containing monooxygenase FMO GS-OX5; EC=1.14.13.237 {ECO:0000269|PubMed:18799661}; AltName: Full=Flavin-monooxygenase glucosinolate S-oxygenase 5;	RecName: Full=Flavin-containing monooxygenase {ECO:0000256|RuleBase:RU361177}; EC=1.-.-.- {ECO:0000256|RuleBase:RU361177};	Flavin-containing monooxygenase	GO:0080107,8-methylthiopropyl glucosinolate S-oxygenase activity; GO:0050660,flavin adenine dinucleotide binding; GO:0004499,N,N-dimethylaniline monooxygenase activity; GO:0050661,NADP binding; GO:0019761,glucosinolate biosynthetic process	Alanine dehydrogenase/PNT, C-terminal domain
gene-LOC112708124	2.48	3.67	2.4	0.64	0.88	0.92	78	109	69	20	27	26	3.43	1.778	1.46843e-05	0.000306657	up	NC_037625.1	50199899	50201903	-	LOC112708124	--	K00521 ferric-chelate reductase [EC:1.16.1.7] | (RefSeq) ferric reduction oxidase 7, chloroplastic-like (A)	NAC domain-containing protein 83 isoform X2 [Arachis duranensis]	RecName: Full=NAC domain-containing protein 83 {ECO:0000303|PubMed:15029955}; Short=ANAC083 {ECO:0000303|PubMed:15029955}; AltName: Full=Protein VND-INTERACTING 2 {ECO:0000303|PubMed:20388856};	SubName: Full=NAC domain {ECO:0000313|EMBL:OVA00531.1};	--	GO:0005634,nucleus; GO:0003677,DNA binding; GO:0003700,DNA-binding transcription factor activity; GO:0010150,leaf senescence; GO:0045892,negative regulation of transcription, DNA-templated; GO:0009737,response to abscisic acid; GO:0009651,response to salt stress; GO:0006351,transcription, DNA-templated; GO:0016032,viral process; GO:0010089,xylem development	--
gene-LOC112708127	1.01	4.33	1.34	0.17	0.02	0	49	198	59	8	1	0	33.841	5.081	5.29184e-08	1.83505e-06	up	NC_037625.1	50231314	50233742	+	LOC112708127	--	K15382 solute carrier family 50 (sugar transporter) | (RefSeq) bidirectional sugar transporter SWEET12 (A)	bidirectional sugar transporter SWEET12 [Arachis duranensis]	RecName: Full=Bidirectional sugar transporter SWEET12 {ECO:0000303|PubMed:21107422}; Short=AtSWEET12 {ECO:0000303|PubMed:21107422}; AltName: Full=MtN3-like protein {ECO:0000303|Ref.1}; AltName: Full=Protein SUGARS WILL EVENTUALLY BE EXPORTED TRANSPORTERS 12 {ECO:0000303|PubMed:21107422};	RecName: Full=Bidirectional sugar transporter SWEET {ECO:0000256|RuleBase:RU910715};	Multitransmembrane protein	GO:0016021,integral component of membrane; GO:0005887,integral component of plasma membrane; GO:0005886,plasma membrane; GO:0008515,sucrose transmembrane transporter activity; GO:0051119,sugar transmembrane transporter activity; GO:0009793,embryo development ending in seed dormancy; GO:0051260,protein homooligomerization; GO:0010431,seed maturation; GO:0015770,sucrose transport	Translocon-associated protein, gamma subunit (TRAP-gamma)
gene-LOC112708152	21.25	26.52	19.91	50.01	47.2	46.22	1096	1293	938	2566	2386	2135	0.461	-1.119	6.25829e-14	5.12002e-12	down	NC_037625.1	50575706	50577314	+	LOC112708152	--	--	F-box protein At1g67340 [Arachis duranensis]	RecName: Full=F-box protein At1g67340;	SubName: Full=Uncharacterized protein {ECO:0000313|EMBL:KRH54183.1, ECO:0000313|EnsemblPlants:GLYMA06G17840.1};	--	GO:0005634,nucleus; GO:0016567,protein ubiquitination	F-box-like
gene-LOC112708162	36.27	43.07	38.77	86.2	73.99	107.17	1262	1417	1232	2984	2523	3340	0.432	-1.21	5.33318e-13	3.83792e-11	down	NC_037625.1	50674383	50675342	-	LOC112708162	--	K13448 calcium-binding protein CML | (RefSeq) calcium-binding protein CML37-like (A)	calcium-binding protein CML37-like [Arachis duranensis]	RecName: Full=Calcium-binding protein CML37; AltName: Full=Calmodulin-like protein 37;	SubName: Full=Uncharacterized protein {ECO:0000313|EMBL:OIV98172.1};	Calmodulin and related proteins (EF-Hand superfamily)	GO:0005737,cytoplasm; GO:0005634,nucleus; GO:0005509,calcium ion binding; GO:0010193,response to ozone	EF-hand domain
gene-LOC112708169	143.67	151.04	143.11	807.41	436.51	522.9	3583	3561	3259	20031	10668	11679	0.242	-2.049	5.8043e-20	1.0144e-17	down	NC_037625.1	50717149	50718705	+	LOC112708169	--	K03113 translation initiation factor 1 | (RefSeq) protein translation factor SUI1 homolog 2 (A)	protein translation factor SUI1 homolog 2 [Arachis duranensis]	RecName: Full=Protein translation factor SUI1 homolog 2;	SubName: Full=protein translation factor SUI1 homolog 2 {ECO:0000313|RefSeq:XP_004500068.1};	Translation initiation factor 1 (eIF-1/SUI1)	GO:0003743,translation initiation factor activity; GO:0006417,regulation of translation	Translation initiation factor SUI1
gene-LOC112708232	1.6	1.59	0.51	3.56	3.87	3.93	144	136	42	320	342	318	0.318	-1.653	2.42994e-05	0.000478038	down	--	--	--	--	--	--	--
gene-LOC112708241	2.68	3.5	2.89	2.74	7.73	8.9	123	152	121	125	348	366	0.459	-1.123	0.0059209	0.0492363	down	NC_037625.1	51360646	51362138	+	LOC112708241	--	K03671 thioredoxin 1 | (RefSeq) thioredoxin-like 1-2, chloroplastic isoform X1 (A)	thioredoxin-like 1-2, chloroplastic [Arachis duranensis]	RecName: Full=Thioredoxin-like 1-2, chloroplastic; AltName: Full=Atypical cysteine/histidine-rich thioredoxin 5; Short=AtACHT5; AltName: Full=Lilium-type thioredoxin 1-2; Flags: Precursor;	SubName: Full=Thioredoxin-like 1-1, chloroplastic {ECO:0000313|EMBL:KHN26256.1};	Thioredoxin	GO:0009507,chloroplast; GO:0045454,cell redox homeostasis; GO:0055114,oxidation-reduction process	Thioredoxin
gene-LOC112708257	30.57	40.22	41.16	11.04	8.57	10.48	1303	1621	1602	468	358	400	3.635	1.862	1.21088e-23	3.24992e-21	up	NC_037625.1	51570050	51571970	+	LOC112708257	--	K14826 FK506-binding nuclear protein [EC:5.2.1.8] | (RefSeq) probable FKBP-type peptidyl-prolyl cis-trans isomerase (A)	uncharacterized protein LOC107460326 isoform X1 [Arachis duranensis]	RecName: Full=Cysteine proteinase inhibitor 1; AltName: Full=Oryzacystatin I; Short=OC-I; AltName: Full=Oryzacystatin-1; AltName: Full=OsCP1; AltName: Full=SPOC-I; Flags: Precursor;	SubName: Full=Putative multicystatin-like {ECO:0000313|EMBL:JAP18639.1};	--	GO:0005576,extracellular region; GO:0004869,cysteine-type endopeptidase inhibitor activity; GO:0002020,protease binding; GO:0006952,defense response; GO:2000117,negative regulation of cysteine-type endopeptidase activity	Cystatin domain
gene-LOC112708308	6.92	5.22	5.66	2.21	2.5	3.36	387	276	289	123	137	168	2.165	1.115	8.33096e-06	0.000185228	up	NC_037618.1	107757214	107758845	+	LOC112708308	--	--	uncharacterized protein LOC107469521 [Arachis duranensis]	--	--	--	--	--
gene-LOC112708340	0.17	0.16	0.23	0	0	0	14	12	17	0	0	0	76.767	6.262	8.88162e-05	0.00148182	up	NC_037625.1	13876087	13879892	-	LOC112708340	--	--	zinc finger BED domain-containing protein RICESLEEPER 1-like [Arachis ipaensis]	--	--	--	--	--
gene-LOC112708357	0.26	0.32	0.04	0	0	0	14	16	2	0	0	0	55.901	5.805	0.00218409	0.0221246	up	NC_037625.1	22621850	22623307	+	LOC112708357	--	K01870 isoleucyl-tRNA synthetase [EC:6.1.1.5] | (RefSeq) hypothetical protein (A)	transcription repressor OFP1-like [Arachis duranensis]	RecName: Full=Transcription repressor OFP4; AltName: Full=Ovate family protein 4; Short=AtOFP4;	SubName: Full=Uncharacterized protein {ECO:0000313|EMBL:KRH72818.1, ECO:0000313|EnsemblPlants:GLYMA02G40190.1};	--	GO:0005634,nucleus; GO:0003677,DNA binding; GO:0045892,negative regulation of transcription, DNA-templated; GO:2000652,regulation of secondary cell wall biogenesis; GO:0006351,transcription, DNA-templated	DNA-binding domain
gene-LOC112708395	11.63	6.19	15.45	1.19	3.14	1.57	314	158	381	32	83	38	5.526	2.466	6.16585e-08	2.11858e-06	up	NC_037625.1	32485667	32486411	+	LOC112708395	--	--	uncharacterized protein LOC107461997 [Arachis duranensis]	--	SubName: Full=Uncharacterized protein {ECO:0000313|EMBL:EEF00468.2};	--	GO:0016021,integral component of membrane	--
gene-LOC112708418	0.57	0.45	0.46	1.81	1.26	1.78	32	24	24	102	70	90	0.298	-1.744	6.84283e-06	0.00015583	down	--	--	--	--	--	--	--
gene-LOC112708449	2.13	3.61	3.64	0	0	0	48	77	75	0	0	0	357.761	8.483	6.61641e-11	3.5051e-09	up	--	--	--	--	--	--	--
gene-LOC112708490	0	0.34	0	1.36	2.43	1.86	0	8	0	34	60	42	0.058	-4.119	0.000108086	0.00176197	down	--	--	--	--	--	--	--
gene-LOC112708729	0.77	0.53	0.85	0.2	0.18	0.04	80	52	81	21	18	4	4.934	2.303	0.000111729	0.00181404	up	NC_037626.1	4197156	4208856	+	LOC112708729	--	K04733 interleukin-1 receptor-associated kinase 4 [EC:2.7.11.1] | (RefSeq) LRR receptor-like serine/threonine-protein kinase IOS1 (A)	probable LRR receptor-like serine/threonine-protein kinase At1g05700 [Arachis ipaensis]	RecName: Full=Probable LRR receptor-like serine/threonine-protein kinase At1g51860; EC=2.7.11.1; Flags: Precursor;	SubName: Full=Uncharacterized protein {ECO:0000313|EMBL:KRH44243.1};	--	GO:0016021,integral component of membrane; GO:0005524,ATP binding; GO:0004674,protein serine/threonine kinase activity	Leucine Rich Repeat
gene-LOC112708750	0.23	0.13	0.25	0.77	0.81	1.11	17	9	17	56	58	73	0.225	-2.153	1.30652e-05	0.000276354	down	NC_037626.1	5030452	5033508	+	LOC112708750	--	K11843 ubiquitin carboxyl-terminal hydrolase 14 [EC:3.4.19.12] | (RefSeq) FBD-associated F-box protein At4g10400-like (A)	FBD-associated F-box protein At5g60610-like [Arachis duranensis]	RecName: Full=F-box/FBD/LRR-repeat protein At1g16930;	SubName: Full=F-box/FBD/LRR-repeat protein At4g00160 family {ECO:0000313|EMBL:KYP54089.1};	--	--	F-box-like
gene-LOC112708793	0.11	0.08	0.16	0.36	0.3	0.36	16	12	22	54	44	48	0.338	-1.567	0.0016255	0.0173941	down	NC_037626.1	6734234	6749394	-	LOC112708793	--	K19613 leucine-rich repeat protein SHOC2 | (RefSeq) hypothetical protein (A)	disease resistance protein RML1A-like [Arachis ipaensis]	RecName: Full=TMV resistance protein N;	SubName: Full=Uncharacterized protein {ECO:0000313|EnsemblPlants:GLYMA07G00991.2};	--	GO:0005737,cytoplasm; GO:0043531,ADP binding; GO:0005524,ATP binding; GO:0009626,plant-type hypersensitive response; GO:0007165,signal transduction	Leucine Rich Repeat
gene-LOC112708906	1.86	1.05	1.24	3.37	2.22	6.12	41	22	25	74	48	121	0.349	-1.518	0.0030122	0.028706	down	NC_037626.1	13529208	13529816	+	LOC112708906	--	K21435 ankyrin repeat domain-containing protein 6 | (RefSeq) LOW QUALITY PROTEIN: ankyrin repeat-containing protein BDA1-like (A)	uncharacterized protein LOC107464740 [Arachis duranensis]	--	SubName: Full=uncharacterized protein LOC101494640 {ECO:0000313|RefSeq:XP_004510423.1};	--	GO:0016021,integral component of membrane	Domain of unknown function
gene-LOC112709131	2.38	1.94	1.73	7.07	2.88	3.62	101	78	67	299	120	138	0.434	-1.205	0.00258377	0.0253533	down	NC_037626.1	44601727	44602899	-	LOC112709131	--	K01759 lactoylglutathione lyase [EC:4.4.1.5] | (RefSeq) probable lactoylglutathione lyase, chloroplastic (A)	uncharacterized protein LOC107465803 [Arachis duranensis]	RecName: Full=Protein SRC2 {ECO:0000305}; AltName: Full=Protein SOYBEAN GENE REGULATED BY COLD 2 {ECO:0000303|Ref.1};	SubName: Full=Uncharacterized protein {ECO:0000313|EMBL:OIW07162.1};	--	GO:0005789,endoplasmic reticulum membrane; GO:0016021,integral component of membrane; GO:0005886,plasma membrane; GO:0032586,protein storage vacuole membrane	C2 domain
gene-LOC112709325	0.16	0.02	0.05	0.62	0.74	1	22	3	6	84	99	122	0.098	-3.356	1.07087e-07	3.50985e-06	down	NC_037626.1	94581312	94587725	+	LOC112709325	--	K22038 volume-regulated anion channel | (RefSeq) TMV resistance protein N-like (A)	putative disease resistance protein At4g11170 [Arachis ipaensis]	RecName: Full=Disease resistance-like protein DSC1 {ECO:0000305}; AltName: Full=Protein DOMINANT SUPPRESSOR OF CAMTA3 NUMBER 1 {ECO:0000303|PubMed:28407487};	SubName: Full=Uncharacterized protein {ECO:0000313|EMBL:OIV90675.1};	--	GO:0043531,ADP binding; GO:0005524,ATP binding; GO:0042742,defense response to bacterium; GO:0009626,plant-type hypersensitive response; GO:0007165,signal transduction	Leucine Rich Repeat
gene-LOC112709471	0.11	0.54	0.03	0	0	0	8	38	2	0	0	0	84.556	6.402	0.00065007	0.00815767	up	NC_037626.1	108223636	108230586	-	LOC112709471	--	K15503 serine/threonine-protein phosphatase 6 regulatory ankyrin repeat subunit B | (RefSeq) uncharacterized LOC101314594 (A)	uncharacterized protein LOC107466795 [Arachis duranensis]	--	SubName: Full=Uncharacterized protein {ECO:0000313|EMBL:EMJ22445.1}; Flags: Fragment;	FOG: Ankyrin repeat	GO:0016021,integral component of membrane	Domain of unknown function
gene-LOC112709566	0.57	1.31	0.58	0.25	0.14	0.16	32	70	30	14	8	8	4.325	2.113	0.000951716	0.0111952	up	NC_037626.1	115150015	115152164	+	LOC112709566	--	K03695 ATP-dependent Clp protease ATP-binding subunit ClpB | (RefSeq) chaperone protein ClpB1-like (A)	aluminum-activated malate transporter 12 isoform X2 [Arachis duranensis]	RecName: Full=Aluminum-activated malate transporter 13; Short=AtALMT13;	SubName: Full=Aluminum-activated malate transporter 12 {ECO:0000313|EMBL:KHN23120.1};	Predicted membrane protein	GO:0016021,integral component of membrane; GO:0009705,plant-type vacuole membrane; GO:0015140,malate transmembrane transporter activity	Fusaric acid resistance protein family
gene-LOC112709620	1.01	0.91	0.78	2.42	1.8	2.32	109	92	77	259	190	223	0.404	-1.307	3.88583e-07	1.14454e-05	down	NC_037626.1	118341192	118345270	+	LOC112709620	--	K17964 leucine-rich PPR motif-containing protein, mitochondrial | (RefSeq) pentatricopeptide repeat-containing protein At2g16880 (A)	pentatricopeptide repeat-containing protein At2g16880 [Arachis duranensis]	RecName: Full=Pentatricopeptide repeat-containing protein At2g16880;	SubName: Full=pentatricopeptide repeat-containing protein At2g16880 {ECO:0000313|RefSeq:XP_004496333.1, ECO:0000313|RefSeq:XP_004496334.1, ECO:0000313|RefSeq:XP_012570169.1};	FOG: PPR repeat	GO:0043231,intracellular membrane-bounded organelle; GO:0004519,endonuclease activity; GO:0003723,RNA binding; GO:0009451,RNA modification	Tetratricopeptide repeat
gene-LOC112709629	80.15	79.07	79.04	150.92	188.61	148.12	2641	2463	2378	4947	6090	4371	0.477	-1.067	2.02396e-14	1.75984e-12	down	NC_037626.1	119034984	119035892	+	LOC112709629	--	K04733 interleukin-1 receptor-associated kinase 4 [EC:2.7.11.1] | (RefSeq) probable L-type lectin-domain containing receptor kinase I.2 (A)	agglutinin-2 [Arachis duranensis]	RecName: Full=Agglutinin-2; AltName: Full=Agglutinin II; AltName: Full=ClAII; AltName: Full=LecClAII; Flags: Precursor;	SubName: Full=Mannose/glucose-binding lectin {ECO:0000313|EMBL:AAA74572.1};	--	GO:0005537,mannose binding; GO:0046872,metal ion binding	Legume-like lectin family
gene-LOC112709653	0.26	0.14	0.17	0	0	0	47	24	28	0	0	0	174.797	7.45	1.00452e-07	3.31096e-06	up	NC_037626.1	119829022	119838578	+	LOC112709653	--	K15255 ATP-dependent DNA helicase PIF1 [EC:3.6.4.12] | (RefSeq) uncharacterized protein LOC110882888 (A)	LOW QUALITY PROTEIN: uncharacterized protein LOC107640767 [Arachis ipaensis]	--	SubName: Full=uncharacterized protein LOC104249954 {ECO:0000313|RefSeq:XP_009804789.1};	DNA helicase PIF1/RRM3	--	Helitron helicase-like domain at N-terminus
gene-LOC112709719	3.95	3.09	3.74	10.96	13.11	11.93	237	175	205	654	771	641	0.293	-1.771	1.00272e-21	2.17069e-19	down	NC_037626.1	497447	501042	+	LOC112709719	--	K12164 ubiquitin-like modifier-activating enzyme 5 | (RefSeq) ubiquitin-like modifier-activating enzyme 5 (A)	ubiquitin-like modifier-activating enzyme 5 [Arachis duranensis]	RecName: Full=Ubiquitin-like modifier-activating enzyme 5; Short=Ubiquitin-activating enzyme 5;	SubName: Full=Uncharacterized protein {ECO:0000313|EMBL:OIV97073.1};	Molybdopterin biosynthesis-related protein	GO:0005737,cytoplasm; GO:0005829,cytosol; GO:0005524,ATP binding; GO:0046872,metal ion binding; GO:0071566,UFM1 activating enzyme activity; GO:0071569,protein ufmylation	ThiF family
gene-LOC112709722	14.4	22.69	10.62	34.31	34.3	43.32	533	794	359	1263	1244	1436	0.416	-1.265	1.93185e-06	4.98649e-05	down	NC_037626.1	515840	517945	+	LOC112709722	--	K11722 bromodomain-containing protein 4 | (RefSeq) hypothetical protein (A)	chaperone protein dnaJ 8, chloroplastic [Arachis duranensis]	RecName: Full=Chaperone protein dnaJ 8, chloroplastic; Short=AtDjC8; Short=AtJ8; Flags: Precursor;	SubName: Full=Uncharacterized protein {ECO:0000313|EMBL:OIW04969.1};	Molecular chaperone (DnaJ superfamily)	GO:0009507,chloroplast; GO:0009570,chloroplast stroma; GO:0005634,nucleus; GO:0009416,response to light stimulus	DnaJ domain
gene-LOC112709752	0.71	0.64	0.62	2.05	1.87	1.06	35	30	28	101	91	47	0.384	-1.38	0.00129856	0.0144787	down	NC_037626.1	812769	814136	+	LOC112709752	--	--	zinc finger protein 3-like [Arachis duranensis]	RecName: Full=Zinc finger protein 1 {ECO:0000305}; Short=AtZFP1 {ECO:0000303|PubMed:8980531};	SubName: Full=Zinc finger protein 3 {ECO:0000313|EMBL:KYP37930.1};	--	GO:0005634,nucleus; GO:0003700,DNA-binding transcription factor activity; GO:0046872,metal ion binding; GO:0003676,nucleic acid binding; GO:0009738,abscisic acid-activated signaling pathway; GO:0009788,negative regulation of abscisic acid-activated signaling pathway; GO:0009640,photomorphogenesis	C2H2-type zinc finger
gene-LOC112709813	0.11	0.09	0.07	0.37	0.17	0.26	17	14	10	58	26	37	0.331	-1.594	0.00603068	0.0499025	down	NC_037626.1	1504267	1521337	+	LOC112709813	--	K05681 ATP-binding cassette, subfamily G (WHITE), member 2 | (RefSeq) ATP-binding cassette superfamily (A)	pleiotropic drug resistance protein 1-like isoform X1 [Arachis ipaensis]	RecName: Full=Pleiotropic drug resistance protein 1; AltName: Full=NtPDR1;	SubName: Full=pleiotropic drug resistance protein 1 isoform X1 {ECO:0000313|RefSeq:XP_004506879.1};	Pleiotropic drug resistance proteins (PDR1-15), ABC superfamily	GO:0016021,integral component of membrane; GO:0005524,ATP binding; GO:0016887,ATPase activity	50S ribosome-binding GTPase
gene-LOC112709856	102.18	96.27	120.47	22.89	10.06	12.49	7108	6331	7652	1584	686	778	6.844	2.775	9.14916e-23	2.27024e-20	up	NC_037626.1	2105454	2109039	-	LOC112709856	--	K19476 vacuolar protein sorting-associated protein IST1 | (RefSeq) uncharacterized protein LOC107464097 (A)	uncharacterized protein LOC107464097 [Arachis duranensis]	--	SubName: Full=Uncharacterized protein {ECO:0000313|EMBL:KRH47048.1, ECO:0000313|EnsemblPlants:GLYMA07G00790.1};	Spindle pole body protein	GO:0015031,protein transport	--
gene-LOC112709866	0	0	0	0	0.19	0.47	0	0	0	0	12	27	0.014	-6.21	0.00524808	0.0449195	down	NC_037626.1	2268572	2270507	-	LOC112709866	--	--	uncharacterized protein LOC107463903 [Arachis duranensis]	--	--	--	--	--
gene-LOC112709895	0.16	0.3	0.21	0	0	0	36	65	43	0	0	0	256.464	8.003	2.27239e-09	9.80633e-08	up	--	--	--	--	--	--	--
gene-LOC112709896	1.93	1.5	2.76	0.51	1.12	0.54	174	128	227	46	99	44	2.778	1.474	0.000396123	0.00539521	up	NC_037626.1	2666410	2680780	-	LOC112709896	--	K09338 homeobox-leucine zipper protein | (RefSeq) homeobox-leucine zipper protein GLABRA 2-like (A)	homeobox-leucine zipper protein GLABRA 2-like [Arachis duranensis]	RecName: Full=Homeobox-leucine zipper protein GLABRA 2; AltName: Full=HD-ZIP protein ATHB-10; AltName: Full=Homeobox-leucine zipper protein ATHB-10;	SubName: Full=Homeobox-leucine zipper protein GLABRA 2 {ECO:0000313|EMBL:KYP54187.1};	--	GO:0005634,nucleus; GO:0008289,lipid binding; GO:0043565,sequence-specific DNA binding; GO:0006355,regulation of transcription, DNA-templated; GO:0006351,transcription, DNA-templated	START domain
gene-LOC112709903	1.08	0.97	0.83	0.23	0.18	0.13	172	146	120	36	28	19	5.18	2.373	2.04057e-11	1.17444e-09	up	NC_037626.1	2767643	2773007	-	LOC112709903	--	K11649 SWI/SNF related-matrix-associated actin-dependent regulator of chromatin subfamily C | (RefSeq) F-box and associated interaction domain protein (A)	F-box/kelch-repeat protein At3g23880-like isoform X3 [Arachis duranensis]	RecName: Full=F-box/kelch-repeat protein At3g23880;	SubName: Full=F-box/kelch-repeat protein At3g23880 family {ECO:0000313|EMBL:KYP51072.1};	--	GO:0005634,nucleus; GO:0004842,ubiquitin-protein transferase activity; GO:0031146,SCF-dependent proteasomal ubiquitin-dependent protein catabolic process	F-box associated
gene-LOC112709909	2.13	1.67	1.75	0.17	0.1	0.26	128	95	96	10	6	14	10.346	3.371	6.11339e-13	4.3588e-11	up	NC_037626.1	2816176	2819781	-	LOC112709909	--	K11649 SWI/SNF related-matrix-associated actin-dependent regulator of chromatin subfamily C | (RefSeq) F-box and associated interaction domain protein (A)	F-box/kelch-repeat protein At3g23880-like isoform X2 [Arachis duranensis]	RecName: Full=F-box/kelch-repeat protein At3g23880;	SubName: Full=Uncharacterized protein {ECO:0000313|EnsemblPlants:GLYMA10G36470.1};	--	GO:0005634,nucleus; GO:0004842,ubiquitin-protein transferase activity; GO:0031146,SCF-dependent proteasomal ubiquitin-dependent protein catabolic process	F-box associated
gene-LOC112709910	26.33	26.92	27.3	73.74	62.92	61.15	2318	2241	2195	6459	5429	4822	0.398	-1.33	4.27374e-25	1.41396e-22	down	NC_037626.1	2843522	2846992	-	LOC112709910	--	K14638 solute carrier family 15 (peptide/histidine transporter), member 3/4 | (RefSeq) protein NRT1/ PTR FAMILY 1.2-like (A)	protein NRT1/ PTR FAMILY 1.2 [Arachis duranensis]	RecName: Full=Protein NRT1/ PTR FAMILY 1.2; Short=AtNPF1.2; AltName: Full=Nitrate transporter 1.11;	SubName: Full=Uncharacterized protein {ECO:0000313|EMBL:OIW17146.1};	H+/oligopeptide symporter	GO:0016021,integral component of membrane; GO:0005886,plasma membrane; GO:0080054,low-affinity nitrate transmembrane transporter activity; GO:0015706,nitrate transport	--
gene-LOC112709954	6.02	5.34	9.98	2.41	3.79	3.41	321	269	486	128	198	163	2.175	1.121	0.000370059	0.00509206	up	NC_037626.1	3381956	3385599	-	LOC112709954	--	--	probable flavonol synthase 4 [Arachis ipaensis]	--	SubName: Full=Uncharacterized protein {ECO:0000313|EMBL:KRH47216.1, ECO:0000313|EnsemblPlants:GLYMA07G01870.1};	--	GO:0016021,integral component of membrane	--
gene-LOC112709985	1.25	0.86	0.54	0	0	0.14	58	38	23	0	0	6	18.694	4.224	0.000131189	0.00208559	up	--	--	--	--	--	--	--
gene-LOC112709988	1.33	6.03	0.7	0.17	0.31	0.48	71	305	34	9	16	23	8.236	3.042	5.99083e-05	0.00105049	up	NC_037626.1	3815114	3818674	-	LOC112709988	--	K00469 inositol oxygenase [EC:1.13.99.1] | (RefSeq) inositol oxygenase 1 (A)	inositol oxygenase 1 [Arachis duranensis]	RecName: Full=Inositol oxygenase 2; EC=1.13.99.1; AltName: Full=Myo-inositol oxygenase 2; Short=AtMIOX2; Short=MI oxygenase 2;	SubName: Full=Uncharacterized protein {ECO:0000313|EnsemblPlants:Solyc11g006570.1.1};	Aldehyde reductase	GO:0005737,cytoplasm; GO:0050113,inositol oxygenase activity; GO:0005506,iron ion binding; GO:0019310,inositol catabolic process; GO:0019853,L-ascorbic acid biosynthetic process	Myo-inositol oxygenase
gene-LOC112710016	1.19	0.81	0.82	2.09	1.65	2.15	206	132	129	361	280	333	0.467	-1.098	1.53008e-05	0.000318267	down	NC_037626.1	4081928	4087941	+	LOC112710016	--	K19613 leucine-rich repeat protein SHOC2 | (RefSeq) putative disease resistance RPP13-like protein 1 (A)	putative disease resistance RPP13-like protein 1 [Arachis ipaensis]	RecName: Full=Putative disease resistance RPP13-like protein 1;	SubName: Full=Uncharacterized protein {ECO:0000313|EnsemblPlants:GLYMA03G04030.2};	Apoptotic ATPase	GO:0005886,plasma membrane; GO:0043531,ADP binding; GO:0005524,ATP binding; GO:0009626,plant-type hypersensitive response; GO:0007165,signal transduction	AAA ATPase domain
gene-LOC112710032	0.07	0.11	0.15	1.05	1.44	1.17	4	6	8	60	81	60	0.088	-3.5	4.36028e-10	2.07765e-08	down	--	--	--	--	--	--	--
gene-LOC112710036	2.5	2.29	2.65	0	0	0	126	109	122	0	0	0	634.974	9.311	5.42318e-14	4.49978e-12	up	--	--	--	--	--	--	--
gene-LOC112710038	0.35	0.49	0.29	1.37	1.09	1.29	20	26	15	77	60	65	0.296	-1.759	4.79774e-05	0.00086315	down	NC_037626.1	4492623	4496626	+	LOC112710038	--	K01280 tripeptidyl-peptidase II [EC:3.4.14.10] | (RefSeq) tripeptidyl-peptidase 2 isoform X1 (A)	tripeptidyl-peptidase 2 isoform X2 [Arachis ipaensis]	RecName: Full=Tripeptidyl-peptidase 2; EC=3.4.14.10; AltName: Full=Tripeptidyl-peptidase II; Short=TPPII;	SubName: Full=tripeptidyl-peptidase 2-like {ECO:0000313|RefSeq:XP_004499959.1};	Tripeptidyl peptidase II	GO:0004177,aminopeptidase activity; GO:0004252,serine-type endopeptidase activity; GO:0008240,tripeptidyl-peptidase activity	Subtilase family
gene-LOC112710050	22.74	28.8	28.67	5.37	10.63	11.03	502	601	578	118	230	218	2.908	1.54	8.25479e-08	2.77693e-06	up	NC_037626.1	4807966	4808574	-	LOC112710050	--	K02901 large subunit ribosomal protein L27e | (RefSeq) 60S ribosomal protein L27 (A)	60S ribosomal protein L27 [Arachis duranensis]	RecName: Full=60S ribosomal protein L27;	RecName: Full=60S ribosomal protein L27 {ECO:0000256|RuleBase:RU000575};	60S ribosomal protein L27	GO:0005840,ribosome; GO:0003735,structural constituent of ribosome; GO:0006412,translation	KOW motif
gene-LOC112710076	0.22	0.17	0.11	0.8	1.34	0.96	22	16	10	78	129	84	0.161	-2.635	9.13581e-09	3.59185e-07	down	--	--	--	--	--	--	--
gene-LOC112710083	12.11	11	3.64	29.22	37.26	31.75	1583	1359	435	3799	4773	3717	0.266	-1.912	5.8095e-08	2.00531e-06	down	--	--	--	--	--	--	--
gene-LOC112710087	15.9	23.95	17.65	6.15	7.17	8.73	663	944	672	255	293	326	2.55	1.351	1.24105e-09	5.54675e-08	up	NC_037626.1	5233276	5235884	+	LOC112710087	--	K13248 pyridoxal phosphate phosphatase PHOSPHO2 [EC:3.1.3.74] | (RefSeq) inorganic pyrophosphatase 1 (A)	inorganic pyrophosphatase 1 [Arachis duranensis]	RecName: Full=Inorganic pyrophosphatase 1; Short=AtPPsPase1; Short=PPi phosphatase 1; Short=Pyrophosphate-specific phosphatase 1; EC=3.6.1.1; AltName: Full=Protein PHOSPHATE STARVATION-INDUCED GENE 2; Short=AtPS2;	SubName: Full=Uncharacterized protein {ECO:0000313|EMBL:KRH44181.1, ECO:0000313|EnsemblPlants:GLYMA08G20800.1};	Predicted haloacid dehalogenase-like hydrolase	GO:0004427,inorganic diphosphatase activity; GO:0046872,metal ion binding; GO:0016791,phosphatase activity; GO:0016462,pyrophosphatase activity; GO:0016036,cellular response to phosphate starvation; GO:0051262,protein tetramerization	haloacid dehalogenase-like hydrolase
gene-LOC112710100	2.93	1.71	1.33	0.85	0.48	0.38	87	48	36	25	14	10	3.409	1.769	0.00212598	0.0216571	up	--	--	--	--	--	--	--
gene-LOC112710172	5.46	4.84	4.69	1.57	2.39	2.86	452	379	355	129	194	212	2.158	1.11	1.44085e-05	0.000301495	up	NC_037618.1	111046383	111049676	-	LOC112710172	--	K16222 Dof zinc finger protein DOF5.5 | (RefSeq) hypothetical protein (A)	cyclic dof factor 3 [Arachis duranensis]	RecName: Full=Cyclic dof factor 3; AltName: Full=Dof zinc finger protein DOF3.3; Short=AtDOF3.3; AltName: Full=H-protein promoter-binding factor 2a;	SubName: Full=Uncharacterized protein {ECO:0000313|EnsemblPlants:GLYMA17G10920.3};	--	GO:0005634,nucleus; GO:0003677,DNA binding; GO:0003700,DNA-binding transcription factor activity; GO:0046872,metal ion binding; GO:0009908,flower development; GO:0006355,regulation of transcription, DNA-templated; GO:0006351,transcription, DNA-templated	Dof domain, zinc finger
gene-LOC112710246	3.48	2.05	2.55	4.05	5.4	7.21	1353	755	906	1566	2058	2512	0.476	-1.07	3.37935e-05	0.000634441	down	NC_037626.1	8318317	8354161	-	LOC112710246	--	K13459 disease resistance protein RPS2 | (RefSeq) probable disease resistance protein At4g27220 (A)	uncharacterized protein LOC107464411 [Arachis duranensis]	RecName: Full=Disease resistance protein At4g27190;	SubName: Full=uncharacterized protein LOC101507264 {ECO:0000313|RefSeq:XP_004514203.2};	Apoptotic ATPase	GO:0005886,plasma membrane; GO:0043531,ADP binding; GO:0005524,ATP binding; GO:0006952,defense response; GO:0007165,signal transduction	AAA domain
gene-LOC112710287	5.98	7.12	2.24	13.28	14.8	15.89	324	365	111	716	786	771	0.341	-1.554	1.23096e-05	0.000261635	down	--	--	--	--	--	--	--
gene-LOC112710296	62.86	61.62	66.93	30.55	28.92	30.27	2242	2078	2180	1084	1011	967	2.085	1.06	3.90111e-20	6.90969e-18	up	NC_037626.1	9869448	9871065	+	LOC112710296	--	K00799 glutathione S-transferase [EC:2.5.1.18] | (RefSeq) glutathione S-transferase F9 (A)	glutathione S-transferase F9 [Arachis duranensis]	RecName: Full=Glutathione S-transferase F9; Short=AtGSTF9; EC=2.5.1.18; AltName: Full=AtGSTF7; AltName: Full=GST class-phi member 9;	SubName: Full=Uncharacterized protein {ECO:0000313|EMBL:ESW18228.1};	Glutathione S-transferase	GO:0048046,apoplast; GO:0009507,chloroplast; GO:0009570,chloroplast stroma; GO:0005737,cytoplasm; GO:0005829,cytosol; GO:0005886,plasma membrane; GO:0009506,plasmodesma; GO:0009579,thylakoid; GO:0005773,vacuole; GO:0005507,copper ion binding; GO:0043295,glutathione binding; GO:0004602,glutathione peroxidase activity; GO:0004364,glutathione transferase activity; GO:0006952,defense response; GO:004…	Glutathione S-transferase, C-terminal domain
gene-LOC112710308	6.56	6.15	9.11	23.06	17.48	17.24	291	258	369	1018	760	685	0.369	-1.439	3.66264e-10	1.76118e-08	down	NC_037618.1	111265143	111268259	-	LOC112710308	--	K11290 template-activating factor I | (RefSeq) NAP1-related protein 2 (A)	hypothetical protein TanjilG_26338 [Lupinus angustifolius]	RecName: Full=NAP1-related protein 2; AltName: Full=Nucleosome/chromatin assembly factor group A5; AltName: Full=Protein SET homolog 2;	SubName: Full=Uncharacterized protein {ECO:0000313|EMBL:KFK44031.1};	DNA replication factor/protein phosphatase inhibitor SET/SPR-2	GO:0005737,cytoplasm; GO:0005634,nucleus; GO:0000724,double-strand break repair via homologous recombination; GO:0006334,nucleosome assembly; GO:0016444,somatic cell DNA recombination	Nucleosome assembly protein (NAP)
gene-LOC112710338	1.22	1.16	1.56	0.42	0.33	0.53	295	265	343	101	77	114	3.033	1.601	3.58392e-09	1.50465e-07	up	--	--	--	--	--	--	--
gene-LOC112710368	0	0	0	5.42	6.89	9.94	0	0	0	163	204	269	0.001	-10.208	1.31862e-16	1.55529e-14	down	NC_037626.1	11169114	11171357	+	LOC112710368	--	--	uncharacterized protein LOC107464687 isoform X1 [Arachis duranensis]	--	--	--	--	--
gene-LOC112710374	1.32	2.05	1.47	0.35	0.66	0.56	53	78	54	14	26	20	3.024	1.596	0.00075959	0.00930993	up	NC_037626.1	11266985	11269177	-	LOC112710374	--	--	uncharacterized protein LOC107464688 isoform X4 [Arachis duranensis]	--	SubName: Full=Uncharacterized protein {ECO:0000313|EMBL:ESW06111.1};	--	--	--
gene-LOC112710375	0.13	0.05	0.11	0.32	0.75	0.67	11	4	8	26	60	49	0.166	-2.589	9.48396e-05	0.00157185	down	--	--	--	--	--	--	--
gene-LOC112710377	0.71	0.54	0.59	3.57	2.07	2.49	51	37	39	255	146	160	0.222	-2.17	2.18541e-10	1.07846e-08	down	--	--	--	--	--	--	--
gene-LOC112710381	1.32	3.19	2.61	0.31	0.88	0.17	52	119	94	12	34	6	5.096	2.35	0.000285984	0.00409365	up	NC_037626.1	11328014	11333850	-	LOC112710381	--	K02866 large subunit ribosomal protein L10e | (RAP-DB) Os03g0332533; Similar to Plant acid phosphatase family protein, expressed. (A)	acid phosphatase 1 isoform X1 [Arachis duranensis]	RecName: Full=Acid phosphatase 1; EC=3.1.3.2; AltName: Full=Apase-1(1); Flags: Precursor;	SubName: Full=Uncharacterized protein {ECO:0000313|EMBL:AFK47047.1};	--	GO:0003993,acid phosphatase activity	--
gene-LOC112710389	11.12	29.52	10.09	7.65	3.54	4.18	279	700	231	191	87	94	3.199	1.677	0.000236983	0.00350377	up	NC_037626.1	11650886	11652079	-	LOC112710389	--	--	11 kDa late embryogenesis abundant protein [Arachis duranensis]	RecName: Full=18 kDa seed maturation protein;	SubName: Full=Late embryogenesis abundant protein 4 {ECO:0000313|EMBL:APO15550.1};	--	GO:0048030,disaccharide binding; GO:0070492,oligosaccharide binding; GO:0031210,phosphatidylcholine binding; GO:0009793,embryo development ending in seed dormancy	Late embryogenesis abundant (LEA) group 1
gene-LOC112710407	2.37	2.52	2.28	7.47	2.08	5.63	199	200	175	624	171	423	0.461	-1.116	0.00574083	0.0481765	down	NC_037626.1	12170053	12172517	+	LOC112710407	--	K14494 DELLA protein | (RefSeq) DELLA protein RGL3 (A)	nodulation-signaling pathway 1 protein [Arachis duranensis]	RecName: Full=Nodulation-signaling pathway 1 protein;	SubName: Full=nodulation-signaling pathway 1 protein {ECO:0000313|RefSeq:XP_012574062.1};	--	GO:0005634,nucleus; GO:0042446,hormone biosynthetic process; GO:0009877,nodulation; GO:2000032,regulation of secondary shoot formation; GO:0006355,regulation of transcription, DNA-templated; GO:0006351,transcription, DNA-templated	GRAS domain family
gene-LOC112710446	0.34	0.44	0.29	0	0	0	30	36	23	0	0	0	157.698	7.301	1.84729e-07	5.7706e-06	up	--	--	--	--	--	--	--
gene-LOC112710463	18.86	17.16	15.33	41.1	38.94	29.6	2007	1726	1489	4350	4060	2820	0.457	-1.13	1.06307e-10	5.46122e-09	down	NC_037626.1	13814591	13822108	-	LOC112710463	--	K15718 linoleate 9S-lipoxygenase [EC:1.13.11.58] | (RefSeq) seed linoleate 9S-lipoxygenase (A)	seed linoleate 9S-lipoxygenase [Arachis duranensis]	RecName: Full=Seed linoleate 9S-lipoxygenase; EC=1.13.11.58; AltName: Full=Lipoxygenase;	RecName: Full=Lipoxygenase {ECO:0000256|RuleBase:RU003975}; EC=1.13.11.- {ECO:0000256|RuleBase:RU003975}; Flags: Fragment;	--	GO:0005737,cytoplasm; GO:0046872,metal ion binding; GO:0016702,oxidoreductase activity, acting on single donors with incorporation of molecular oxygen, incorporation of two atoms of oxygen; GO:0031408,oxylipin biosynthetic process	Lipoxygenase
gene-LOC112710481	26.57	17.79	24.98	80.48	85.47	84.36	1180	747	1013	3555	3719	3355	0.271	-1.882	7.25352e-26	2.66833e-23	down	NC_037626.1	14338256	14340881	+	LOC112710481	--	K13464 jasmonate ZIM domain-containing protein | (RefSeq) protein TIFY 11B isoform X1 (A)	protein TIFY 11B isoform X1 [Arachis duranensis]	RecName: Full=Protein TIFY 11B; AltName: Full=Jasmonate ZIM domain-containing protein 6;	SubName: Full=ZIM transcription factor {ECO:0000313|EMBL:ALA09268.1};	--	GO:0005634,nucleus; GO:0003714,transcription corepressor activity; GO:0006952,defense response; GO:1903507,negative regulation of nucleic acid-templated transcription; GO:0031347,regulation of defense response; GO:2000022,regulation of jasmonic acid mediated signaling pathway; GO:0006355,regulation of transcription, DNA-templated; GO:0009753,response to jasmonic acid; GO:0009611,response to wound…	Divergent CCT motif
gene-LOC112710496	16.2	15.35	14.49	62.36	46.18	47.13	1849	1656	1510	7081	5166	4818	0.289	-1.793	4.30836e-28	1.92069e-25	down	NC_037626.1	14960928	14968326	+	LOC112710496	--	K00454 lipoxygenase [EC:1.13.11.12] | (RefSeq) linoleate 13S-lipoxygenase 3-1, chloroplastic (A)	linoleate 13S-lipoxygenase 3-1, chloroplastic [Arachis duranensis]	RecName: Full=Linoleate 13S-lipoxygenase 3-1, chloroplastic; EC=1.13.11.12; Flags: Precursor;	RecName: Full=Lipoxygenase {ECO:0000256|RuleBase:RU003975}; EC=1.13.11.- {ECO:0000256|RuleBase:RU003975};	--	GO:0009570,chloroplast stroma; GO:0009534,chloroplast thylakoid; GO:0016165,linoleate 13S-lipoxygenase activity; GO:0046872,metal ion binding; GO:0031408,oxylipin biosynthetic process	Nuclear RNA-splicing-associated protein
gene-LOC112710501	27.55	24.89	37.1	8.31	7.39	9.31	753	643	926	226	198	228	3.505	1.809	1.70848e-16	1.98838e-14	up	NC_037626.1	15240758	15241511	+	LOC112710501	--	--	uncharacterized protein LOC107464891 [Arachis duranensis]	--	SubName: Full=Uncharacterized protein {ECO:0000313|EMBL:KRH47611.1, ECO:0000313|EnsemblPlants:GLYMA07G04440.1};	--	GO:0016021,integral component of membrane	--
gene-LOC112710506	12.62	9.1	15.65	6.26	5.47	4.23	393	268	445	194	167	118	2.286	1.193	3.08509e-05	0.000587732	up	NC_037626.1	15542030	15542888	-	LOC112710506	--	K14488 SAUR family protein | (RefSeq) auxin-responsive protein SAUR50-like (A)	auxin-responsive protein SAUR50 [Arachis duranensis]	RecName: Full=Auxin-responsive protein SAUR50 {ECO:0000305}; AltName: Full=Protein SMALL AUXIN UP RNA 50 {ECO:0000305};	SubName: Full=uncharacterized protein LOC106773854 {ECO:0000313|RefSeq:XP_014516097.1};	--	GO:0009734,auxin-activated signaling pathway; GO:0040008,regulation of growth	Auxin responsive protein
gene-LOC112710508	2.1	3.65	2.81	0.75	1.24	1.43	59	97	72	21	34	36	2.453	1.295	0.00332564	0.0311291	up	NC_037626.1	15554230	15555343	+	LOC112710508	--	K13993 HSP20 family protein | (RefSeq) 17.4 kDa class III heat shock protein (A)	17.4 kDa class III heat shock protein [Arachis duranensis]	RecName: Full=17.4 kDa class III heat shock protein; AltName: Full=17.4 kDa heat shock protein 2; Short=AtHsp17.4B;	SubName: Full=Uncharacterized protein {ECO:0000313|EMBL:KRH47679.1, ECO:0000313|EnsemblPlants:GLYMA07G04860.1};	Molecular chaperone (small heat-shock protein Hsp26/Hsp42)	GO:0005737,cytoplasm; GO:0009408,response to heat; GO:0009644,response to high light intensity; GO:0042542,response to hydrogen peroxide	HSP20-like domain found in ArsA
gene-LOC112710513	10.57	7.14	13.3	20.41	23.59	28.28	482	308	554	926	1054	1155	0.421	-1.248	7.07845e-07	1.99658e-05	down	NC_037626.1	15872255	15873512	-	LOC112710513	--	K09286 EREBP-like factor | (RefSeq) ethylene-responsive transcription factor 13 (A)	ethylene-responsive transcription factor 13 [Arachis duranensis]	RecName: Full=Ethylene-responsive transcription factor 2; Short=NsERF2; AltName: Full=Ethylene-responsive element-binding factor 2; Short=EREBP-2;	SubName: Full=AP2-EREBP transcription factor {ECO:0000313|EMBL:ALA09097.1};	--	GO:0005634,nucleus; GO:0003677,DNA binding; GO:0003700,DNA-binding transcription factor activity; GO:0006952,defense response; GO:0009873,ethylene-activated signaling pathway; GO:0006351,transcription, DNA-templated	AP2 domain
gene-LOC112710556	4.95	7.06	6.58	0.6	0.75	0.9	216	291	262	26	32	35	8.118	3.021	6.7373e-23	1.71215e-20	up	NC_037626.1	17324107	17327110	-	LOC112710556	--	--	uncharacterized protein LOC107643591 [Arachis ipaensis]	--	SubName: Full=Nuclease, putative {ECO:0000313|EMBL:EEF27855.1};	--	GO:0003676,nucleic acid binding; GO:0004523,RNA-DNA hybrid ribonuclease activity	Caulimovirus viroplasmin
gene-LOC112710562	0.18	0.23	0.08	0.81	1.01	0.32	10	12	4	45	55	16	0.221	-2.179	0.00264905	0.025876	down	NC_037618.1	111764425	111767172	-	LOC112710562	--	--	LOW QUALITY PROTEIN: hypersensitive-induced reaction 1 protein [Arachis duranensis]	RecName: Full=Hypersensitive-induced reaction 1 protein {ECO:0000303|PubMed:20507517}; Short=CaHIR1 {ECO:0000303|PubMed:20507517}; AltName: Full=LRR1-interacting protein 3 {ECO:0000303|PubMed:20507517}; Short=CaLRRIP3 {ECO:0000303|PubMed:20507517};	SubName: Full=Uncharacterized protein {ECO:0000313|EMBL:KDO76049.1};	Prohibitins and stomatins of the PID superfamily	--	SPFH domain / Band 7 family
gene-LOC112710564	0.45	2.28	1.28	7.3	3.09	4.27	12	57	31	192	80	101	0.266	-1.911	0.00104299	0.0120715	down	NC_037626.1	17789606	17790334	-	LOC112710564	--	--	calvin cycle protein CP12-1, chloroplastic [Arachis duranensis]	RecName: Full=Calvin cycle protein CP12-2, chloroplastic; AltName: Full=CP12 domain-containing protein 2; AltName: Full=Chloroplast protein 12-2; Flags: Precursor;	SubName: Full=Chloroplast protein 12 {ECO:0000313|EMBL:ADZ23481.1};	--	GO:0009507,chloroplast; GO:0009570,chloroplast stroma; GO:0043234,NA; GO:0099080,supramolecular complex; GO:0005507,copper ion binding; GO:0019899,enzyme binding; GO:0016151,nickel cation binding; GO:0030674,protein binding, bridging; GO:0032403,NA; GO:0071454,cellular response to anoxia; GO:0070417,cellular response to cold; GO:0034605,cellular response to heat; GO:0080153,negative regulation of…	CP12 domain
gene-LOC112710573	1.23	0.71	0.83	5.6	3.37	5.84	68	37	42	309	183	290	0.183	-2.451	2.08185e-12	1.38277e-10	down	NC_037626.1	18299266	18305753	+	LOC112710573	--	K04125 gibberellin 2-oxidase [EC:1.14.11.13] | (RefSeq) gibberellin 2-beta-dioxygenase 2 (A)	gibberellin 2-beta-dioxygenase 2 [Arachis duranensis]	RecName: Full=Gibberellin 2-beta-dioxygenase 2; EC=1.14.11.13; AltName: Full=GA 2-oxidase 2; AltName: Full=Gibberellin 2-beta-hydroxylase 2; AltName: Full=Gibberellin 2-oxidase 2;	SubName: Full=Uncharacterized protein {ECO:0000313|EMBL:KRH31763.1, ECO:0000313|EnsemblPlants:GLYMA10G01380.1};	Iron/ascorbate family oxidoreductases	GO:0045543,gibberellin 2-beta-dioxygenase activity; GO:0046872,metal ion binding; GO:0009686,gibberellin biosynthetic process	non-haem dioxygenase in morphine synthesis N-terminal
gene-LOC112710578	2.41	3	2.88	9.83	10.19	6.9	107	126	117	435	444	275	0.3	-1.738	3.60113e-12	2.3074e-10	down	NC_037626.1	18410134	18411683	-	LOC112710578	--	K09422 transcription factor MYB, plant | (RefSeq) transcription factor MYB78 (A)	transcription factor MYB78 [Arachis duranensis]	RecName: Full=Transcription factor MYB2 {ECO:0000305}; AltName: Full=Myb-related protein 2 {ECO:0000305}; Short=OsMYB2 {ECO:0000303|PubMed:22301384};	SubName: Full=Transcription factor MYB21 {ECO:0000313|EMBL:KYP56143.1};	Transcription factor, Myb superfamily	GO:0005634,nucleus; GO:0000981,DNA-binding transcription factor activity, RNA polymerase II-specific; GO:0043565,sequence-specific DNA binding; GO:0001135,RNA polymerase II transcription regulator recruiting activity; GO:0044212,transcription regulatory region DNA binding; GO:0030154,cell differentiation; GO:1901002,positive regulation of response to salt stress; GO:1902584,positive regulation of…	Myb-like DNA-binding domain
gene-LOC112710590	1.81	2.08	2.6	13.43	3.42	3.04	67	73	88	495	124	101	0.317	-1.658	0.0026368	0.0257823	down	NC_037626.1	18748654	18751359	-	LOC112710590	--	K07937 ADP-ribosylation factor 1 | (Kazusa) Lj2g3v1414910.2; - (A)	ADP-ribosylation factor 2 [Dichanthelium oligosanthes]	RecName: Full=ADP-ribosylation factor 2;	SubName: Full=Uncharacterized protein {ECO:0000313|EnsemblPlants:ONIVA07G06060.1};	GTP-binding ADP-ribosylation factor Arf1	GO:0005794,Golgi apparatus; GO:0005525,GTP binding; GO:0006886,intracellular protein transport; GO:0006471,protein ADP-ribosylation; GO:0007264,small GTPase mediated signal transduction; GO:0016192,vesicle-mediated transport	ADP-ribosylation factor family
gene-LOC112710600	2.06	3.81	2.12	0.33	0.64	0.37	99	173	93	16	30	16	5.788	2.533	2.79027e-08	1.01159e-06	up	--	--	--	--	--	--	--
gene-LOC112710606	2.7	2.66	2.78	0.44	0.77	1.33	86	80	81	14	24	38	3.156	1.658	0.000437559	0.00585396	up	NC_037626.1	19200917	19201795	+	LOC112710606	--	K15397 3-ketoacyl-CoA synthase [EC:2.3.1.199] | (RefSeq) 3-ketoacyl-CoA synthase 17-like (A)	protein RADIALIS-like 3 [Arachis duranensis]	RecName: Full=Protein RADIALIS-like 3; Short=AtRL3; Short=Protein RAD-like 3;	SubName: Full=protein RADIALIS-like 3 {ECO:0000313|RefSeq:XP_014492398.1};	Zuotin and related molecular chaperones (DnaJ superfamily), contains DNA-binding domains	GO:0005634,nucleus; GO:0003677,DNA binding; GO:0003700,DNA-binding transcription factor activity; GO:0006351,transcription, DNA-templated	Myb-like DNA-binding domain
gene-LOC112710607	13.65	15.59	13.9	32.15	32.24	30.06	515	556	479	1207	1192	1016	0.446	-1.165	7.06292e-18	9.88865e-16	down	--	--	--	--	--	--	--
gene-LOC112710619	0.03	0	0.14	9.79	10.62	14.92	2	0	8	626	669	859	0.005	-7.76	3.70391e-18	5.44258e-16	down	--	--	--	--	--	--	--
gene-LOC112710625	2.4	1.93	1.81	8.84	6.29	7.26	184	140	127	675	473	499	0.268	-1.9	5.85686e-17	7.21546e-15	down	NC_037618.1	111867695	111870571	+	LOC112710625	--	K14638 solute carrier family 15 (peptide/histidine transporter), member 3/4 | (RefSeq) protein NRT1/ PTR FAMILY 2.9-like (A)	protein NRT1/ PTR FAMILY 2.9 [Arachis duranensis]	RecName: Full=Protein NRT1/ PTR FAMILY 2.11; Short=AtNPF2.11; AltName: Full=Nitrate transporter 1.10; AltName: Full=Protein GLUCOSINOLATE TRANSPORTER-2;	SubName: Full=Peptide/nitrate transporter {ECO:0000313|EMBL:AES91176.2};	H+/oligopeptide symporter	GO:0016021,integral component of membrane; GO:0005886,plasma membrane; GO:0009506,plasmodesma; GO:0090448,glucosinolate:proton symporter activity; GO:1901349,glucosinolate transport; GO:0090449,phloem glucosinolate loading; GO:0080167,response to karrikin	POT family
gene-LOC112710642	67.64	73.63	71.21	32.66	38.79	31.78	3256	3351	3130	1564	1830	1370	2.011	1.008	2.22223e-14	1.91955e-12	up	NC_037626.1	20331116	20335384	+	LOC112710642	--	K18551 pyrimidine and pyridine-specific 5'-nucleotidase [EC:3.1.3.-] | (RefSeq) uncharacterized protein C24B11.05 (A)	uncharacterized protein C24B11.05 [Arachis duranensis]	--	SubName: Full=Uncharacterized protein C24B11.05 {ECO:0000313|EMBL:KYP57608.1};	Haloacid dehalogenase-like hydrolase	GO:0016787,hydrolase activity; GO:0008152,metabolic process	Acid Phosphatase
gene-LOC112710659	7.18	5.12	9.61	0	0	0	221	149	270	0	0	0	1143.63	10.159	2.34027e-16	2.64184e-14	up	--	--	--	--	--	--	--
gene-LOC112710674	125.15	127.29	123.66	481.99	366.16	342.27	2731	2626	2464	10463	7830	6689	0.308	-1.698	5.17107e-25	1.68959e-22	down	--	--	--	--	--	--	--
gene-LOC112710686	0.59	1.76	1.24	0	0.12	0	21	59	40	0	4	0	29.89	4.902	9.65143e-06	0.000211108	up	--	--	--	--	--	--	--
gene-LOC112710688	2.17	2.62	2.58	0.04	0.13	0.2	167	190	181	3	10	14	19.453	4.282	2.20539e-20	4.02828e-18	up	NC_037626.1	22014225	22019316	+	LOC112710688	--	--	ABC transporter A family member 12-like [Arachis duranensis]	RecName: Full=ABC transporter A family member 12; Short=ABC transporter ABCA.12; Short=AtABCA12; AltName: Full=Putative ABC2 homolog 16;	SubName: Full=ABC transporter A family protein {ECO:0000313|EMBL:AES91234.2};	Lipid exporter ABCA1 and related proteins, ABC superfamily	GO:0016021,integral component of membrane; GO:0043231,intracellular membrane-bounded organelle; GO:0005524,ATP binding; GO:0042626,ATPase activity, coupled to transmembrane movement of substances; GO:0006869,lipid transport	--
gene-LOC112710689	0.01	0	0	1.28	1.46	3.48	1	0	0	121	136	295	0.002	-9.054	1.31833e-12	8.93695e-11	down	NC_037626.1	22034542	22039224	-	LOC112710689	--	--	uncharacterized protein LOC107647363 [Arachis ipaensis]	--	SubName: Full=Uncharacterized protein {ECO:0000313|EMBL:BAT72947.1};	--	--	--
gene-LOC112710702	2.5	1.63	2.67	3.41	6.74	4.1	81	50	79	110	214	119	0.467	-1.098	0.00414349	0.0371326	down	NC_037626.1	23414325	23415218	-	LOC112710702	--	--	uncharacterized protein LOC107465168 [Arachis duranensis]	--	SubName: Full=Uncharacterized protein {ECO:0000313|EMBL:ACU15513.1};	--	--	Protein of unknown function, DUF538
gene-LOC112710713	1.74	3.15	6.37	0.12	0.12	0.24	145	248	484	10	10	18	22.906	4.518	2.3992e-17	3.10862e-15	up	--	--	--	--	--	--	--
gene-LOC112710715	18.59	20.93	11.71	40.9	32	29.26	701	746	403	1534	1182	988	0.489	-1.033	2.64852e-05	0.000515618	down	NC_037626.1	24433759	24434798	-	LOC112710715	--	--	transcription factor bHLH149 [Arachis duranensis]	RecName: Full=Transcription factor bHLH149; AltName: Full=ATBS1 interacting factor 4; AltName: Full=Basic helix-loop-helix protein 149; Short=AtbHLH149; Short=bHLH 149; AltName: Full=Transcription factor EN 144; AltName: Full=bHLH transcription factor bHLH149;	SubName: Full=Uncharacterized protein {ECO:0000313|EMBL:KRH33799.1, ECO:0000313|EnsemblPlants:GLYMA10G28740.1};	--	GO:0005634,nucleus; GO:0003677,DNA binding; GO:0003700,DNA-binding transcription factor activity; GO:0046983,protein dimerization activity; GO:0006351,transcription, DNA-templated	--
gene-LOC112710717	4.09	3.82	3.59	1.76	0.72	1.54	196	173	157	84	34	66	2.793	1.482	5.912e-05	0.00103909	up	NC_037626.1	24579952	24582799	-	LOC112710717	--	--	putative high mobility group B protein 11 isoform X2 [Arachis ipaensis]	--	SubName: Full=Uncharacterized protein {ECO:0000313|EnsemblPlants:GLYMA20G22865.2};	--	GO:0005634,nucleus; GO:0003677,DNA binding	--
gene-LOC112710725	9.47	5.6	4.71	22.21	20.84	31.81	390	218	177	910	841	1173	0.259	-1.948	2.42894e-11	1.38584e-09	down	NC_037626.1	25305509	25306644	-	LOC112710725	--	K05953 nicotianamine synthase [EC:2.5.1.43] | (RefSeq) nicotianamine synthase (A)	nicotianamine synthase [Arachis ipaensis]	RecName: Full=Nicotianamine synthase; EC=2.5.1.43; AltName: Full=Chloronerva; AltName: Full=S-adenosyl-L-methionine:S-adenosyl-L-methionine:S-adenosyl-methionine 3-amino-3-carboxypropyltransferase;	SubName: Full=Nicotianamine synthase {ECO:0000313|EMBL:KYP71297.1};	--	GO:0030410,nicotianamine synthase activity; GO:0030418,nicotianamine biosynthetic process	Methyltransferase domain
gene-LOC112710727	4.97	6.21	1.7	10.17	10.77	9.32	375	443	117	763	796	629	0.415	-1.269	0.000899823	0.0106876	down	NC_037626.1	25618965	25622847	-	LOC112710727	--	K08518 syntaxin-binding protein 5 | (RefSeq) uncharacterized protein LOC107457607 (A)	putative pyridoxal kinase isoform X1 [Arachis duranensis]	--	SubName: Full=Uncharacterized protein {ECO:0000313|EMBL:KRH73199.1};	--	GO:0016021,integral component of membrane; GO:0005886,plasma membrane; GO:0016192,vesicle-mediated transport	--
gene-LOC112710731	0.46	0.12	0.12	1.26	0.81	4.01	8	2	2	22	14	63	0.115	-3.124	0.000941672	0.0111019	down	--	--	--	--	--	--	--
gene-LOC112710738	28.51	24.62	30.74	11.42	9.76	9.25	2884	2355	2840	1149	968	838	2.693	1.429	4.77385e-19	7.58403e-17	up	NC_037626.1	26409101	26412928	+	LOC112710738	--	K04733 interleukin-1 receptor-associated kinase 4 [EC:2.7.11.1] | (RefSeq) probable receptor-like protein kinase At5g59700 (A)	probable receptor-like protein kinase At5g24010 [Arachis duranensis]	RecName: Full=Probable receptor-like protein kinase At5g24010; EC=2.7.11.-; Flags: Precursor;	SubName: Full=Uncharacterized protein {ECO:0000313|EMBL:KRG91576.1, ECO:0000313|EnsemblPlants:GLYMA20G30170.1};	Serine/threonine protein kinase	GO:0016021,integral component of membrane; GO:0005886,plasma membrane; GO:0009506,plasmodesma; GO:0005524,ATP binding; GO:0004674,protein serine/threonine kinase activity	Phosphotransferase enzyme family
gene-LOC112710800	9.69	9.39	8.91	24.46	15.67	18.16	286	262	240	718	453	480	0.469	-1.093	1.00942e-06	2.75847e-05	down	NC_037626.1	30480533	30482582	-	LOC112710800	--	--	uncharacterized protein LOC100797577 [Glycine max]	--	SubName: Full=Uncharacterized protein {ECO:0000313|EMBL:ACU20489.1};	--	GO:0016021,integral component of membrane	--
gene-LOC112710816	0.32	0.32	0.16	1.51	0.41	1.94	16	15	7	74	20	86	0.203	-2.299	0.000807886	0.0097676	down	NC_037626.1	31428403	31431305	+	LOC112710816	--	K14800 pre-rRNA-processing protein TSR2 | (RefSeq) pre-rRNA-processing protein TSR2 homolog (A)	pre-rRNA-processing protein TSR2 homolog [Arachis ipaensis]	--	SubName: Full=Pre-rRNA-processing protein TSR2 isogeny {ECO:0000313|EMBL:KYP68153.1};	Uncharacterized conserved protein	--	Pre-rRNA-processing protein TSR2
gene-LOC112710838	2.08	1.49	2.33	5.45	4.75	6.16	236	160	241	615	528	626	0.353	-1.502	5.82767e-11	3.11866e-09	down	NC_037626.1	34238504	34243836	-	LOC112710838	--	K18577 mannosylglycoprotein endo-beta-mannosidase [EC:3.2.1.152] | (RefSeq) mannosylglycoprotein endo-beta-mannosidase isoform X1 (A)	mannosylglycoprotein endo-beta-mannosidase isoform X4 [Arachis duranensis]	RecName: Full=Mannosylglycoprotein endo-beta-mannosidase; Short=Endo-beta-mannosidase; EC=3.2.1.152; Contains: RecName: Full=Mannosylglycoprotein endo-beta-mannosidase 31 kDa subunit; Contains: RecName: Full=Mannosylglycoprotein endo-beta-mannosidase 28 kDa subunit; Contains: RecName: Full=Mannosylglycoprotein endo-beta-mannosidase 42 kDa subunit;	SubName: Full=Mannosylglycoprotein endo-beta-mannosidase {ECO:0000313|EMBL:KYP74337.1};	Predicted beta-mannosidase	GO:0033947,mannosylglycoprotein endo-beta-mannosidase activity; GO:0005975,carbohydrate metabolic process	Ig-fold domain
gene-LOC112710864	1.06	0.34	0.24	1.4	1.34	2.76	53	16	11	70	66	124	0.293	-1.772	0.00442757	0.0392156	down	NC_037626.1	35397571	35400283	+	LOC112710864	--	K08066 nuclear transcription factor Y, gamma | (RefSeq) nuclear transcription factor Y subunit C-3 (A)	nuclear transcription factor Y subunit C-3 [Arachis duranensis]	RecName: Full=Nuclear transcription factor Y subunit C-3; Short=AtNF-YC-3;	SubName: Full=Nuclear transcription factor Y subunit C2 {ECO:0000313|EMBL:AFK49671.1};	CCAAT-binding factor, subunit C (HAP5)	GO:0005634,nucleus; GO:0003677,DNA binding; GO:0003700,DNA-binding transcription factor activity; GO:0046982,protein heterodimerization activity; GO:0003712,transcription coregulator activity; GO:0009738,abscisic acid-activated signaling pathway; GO:0009740,gibberellic acid mediated signaling pathway; GO:0048574,long-day photoperiodism, flowering; GO:2000306,positive regulation of photomorphogene…	Core histone H2A/H2B/H3/H4
gene-LOC112710870	6.24	7.73	8.15	16.34	11.74	17.85	323	378	385	841	595	827	0.471	-1.086	5.27265e-07	1.51733e-05	down	NC_037626.1	36375904	36377330	-	LOC112710870	--	K10664 E3 ubiquitin-protein ligase ATL6/9/15/31/42/55 [EC:2.3.2.27] | (RefSeq) E3 ubiquitin-protein ligase ATL6 (A)	E3 ubiquitin-protein ligase ATL6 [Arachis duranensis]	RecName: Full=E3 ubiquitin-protein ligase ATL6; EC=2.3.2.27 {ECO:0000269|PubMed:15644464}; AltName: Full=RING-H2 finger protein ATL6; AltName: Full=RING-type E3 ubiquitin transferase ATL6 {ECO:0000305}; Flags: Precursor;	SubName: Full=Zinc finger, C3HC4 type (RING finger) protein, putative {ECO:0000313|EMBL:AES61324.1};	FOG: Predicted E3 ubiquitin ligase	GO:0016021,integral component of membrane; GO:0005886,plasma membrane; GO:0046872,metal ion binding; GO:0061630,ubiquitin protein ligase activity; GO:0004842,ubiquitin-protein transferase activity; GO:0009816,defense response to bacterium, incompatible interaction; GO:0009814,defense response, incompatible interaction; GO:0043161,proteasome-mediated ubiquitin-dependent protein catabolic process; …	Baculovirus U-box/Ring-like domain
gene-LOC112710871	0	0	0	0.78	0.83	1.85	0	0	0	35	37	75	0.004	-8.104	2.82145e-09	1.20083e-07	down	--	--	--	--	--	--	--
gene-LOC112710907	0.26	0.16	0.26	1.63	0.89	1.06	34	20	30	208	112	122	0.187	-2.418	2.11274e-09	9.14738e-08	down	NC_037626.1	43486306	43490072	-	LOC112710907	--	K00924 kinase [EC:2.7.1.-] | (RefSeq) hypothetical protein (A)	leucine-rich repeat receptor-like protein kinase PXL1, partial [Arachis duranensis]	RecName: Full=Leucine-rich repeat receptor-like protein kinase PXL1; EC=2.7.11.1; AltName: Full=Protein PHLOEM INTERCALATED WITH XYLEM-LIKE 1; Flags: Precursor;	SubName: Full=LRR receptor-like kinase family protein {ECO:0000313|EMBL:AES61239.1};	--	GO:0016021,integral component of membrane; GO:0005886,plasma membrane; GO:0005524,ATP binding; GO:0004674,protein serine/threonine kinase activity; GO:0030154,cell differentiation; GO:0010087,phloem or xylem histogenesis; GO:0010067,procambium histogenesis	--
gene-LOC112710909	4.79	6.69	5.77	0.31	0.17	0.12	642	847	705	41	22	14	28.189	4.817	4.11273e-50	9.01458e-47	up	NC_037626.1	43503926	43510238	+	LOC112710909	--	--	uncharacterized protein LOC107465791 [Arachis duranensis]	--	--	--	--	--
gene-LOC112710973	30.28	45.15	26.02	13.51	3.62	11.22	1552	2188	1218	689	182	515	3.488	1.802	6.4588e-06	0.000147724	up	NC_037626.1	58870875	58878885	+	LOC112710973	--	K05275 pyridoxine 4-dehydrogenase [EC:1.1.1.65] | (RefSeq) pyridoxal reductase-like (A)	probable aldo-keto reductase 1 [Arachis duranensis]	RecName: Full=Probable aldo-keto reductase 1; Short=GmAKR1; EC=1.1.1.-;	SubName: Full=Uncharacterized protein {ECO:0000313|EMBL:ESW19183.1};	Voltage-gated shaker-like K+ channel, subunit beta/KCNAB	GO:0016491,oxidoreductase activity	Aldo/keto reductase family
gene-LOC112710974	3.83	4.59	3.25	0.86	0	0.7	67	76	52	15	0	11	7.3	2.868	0.000391677	0.00535034	up	--	--	--	--	--	--	--
gene-LOC112711023	13.6	10.7	13.4	19.84	25.05	29.73	865	643	778	1255	1561	1693	0.495	-1.014	1.80222e-07	5.64319e-06	down	NC_037626.1	70805471	70808622	-	LOC112711023	--	K03188 urease accessory protein | (RefSeq) uncharacterized protein LOC108224146 isoform X1 (A)	putative F-box protein PP2-B12 [Arachis duranensis]	RecName: Full=F-box protein PP2-B13; AltName: Full=Protein PHLOEM PROTEIN 2-LIKE B13; Short=AtPP2-B13;	SubName: Full=F-box protein At2g02240 family {ECO:0000313|EMBL:KYP74577.1};	--	GO:0030246,carbohydrate binding	F-box-like
gene-LOC112711034	0	0	0	5.36	6.19	11.6	0	0	0	259	295	505	0.001	-10.95	8.52651e-19	1.33493e-16	down	NC_037626.1	71887216	71892892	-	LOC112711034	--	--	uncharacterized protein LOC107465897 isoform X1 [Arachis duranensis]	--	SubName: Full=uncharacterized protein LOC104248602 {ECO:0000313|RefSeq:XP_009803204.1};	--	--	Plant transposase (Ptta/En/Spm family)
gene-LOC112711051	6.17	4.31	10.4	2.13	2.14	1.8	230	152	354	79	78	60	3.37	1.753	2.52729e-06	6.31282e-05	up	NC_037626.1	74054040	74055164	+	LOC112711051	--	K03006 DNA-directed RNA polymerase II subunit RPB1 [EC:2.7.7.6] | (RefSeq) early nodulin-like protein 2 isoform X1 (A)	mavicyanin [Arachis duranensis]	RecName: Full=Early nodulin-like protein 1; AltName: Full=Phytocyanin-like protein; Flags: Precursor;	SubName: Full=mavicyanin {ECO:0000313|RefSeq:XP_004495503.1};	--	GO:0031225,anchored component of membrane; GO:0046658,anchored component of plasma membrane; GO:0005886,plasma membrane; GO:0009506,plasmodesma; GO:0009055,electron transfer activity	Plastocyanin-like domain
gene-LOC112711091	5.65	10.16	6.6	4.38	3.63	2.41	254	432	271	196	160	97	2.09	1.063	0.00111018	0.0127125	up	NC_037626.1	80209843	80218332	-	LOC112711091	--	--	uncharacterized protein LOC107466018 [Arachis duranensis]	--	SubName: Full=Uncharacterized protein {ECO:0000313|EMBL:ACU24418.1};	--	GO:0016021,integral component of membrane	Protein of unknown function, DUF599
gene-LOC112711143	0.32	0.48	0.37	0.06	0.02	0.07	32	46	34	6	2	6	7.827	2.969	2.52064e-05	0.000493553	up	--	--	--	--	--	--	--
gene-LOC112711146	14.46	10.61	18.02	5.96	8.59	4.89	261	181	297	107	152	79	2.166	1.115	0.000656626	0.00822424	up	NC_037626.1	85346550	85347047	+	LOC112711146	--	--	hypothetical protein glysoja_029979 [Glycine soja]	--	SubName: Full=Uncharacterized protein {ECO:0000313|EMBL:KRH34343.1};	--	GO:0016021,integral component of membrane	--
gene-LOC112711150	7.17	4.14	7.67	11.38	8.64	26.13	264	144	258	417	312	862	0.405	-1.305	0.00147406	0.0160412	down	NC_037626.1	85745967	85747919	-	LOC112711150	--	K02183 calmodulin | (RefSeq) calmodulin-related protein-like (A)	hypothetical protein CUMW_083400 [Citrus unshiu]	RecName: Full=Calmodulin-like protein 8; Short=AtCaM-8;	SubName: Full=Uncharacterized protein {ECO:0000313|EMBL:GAY44633.1};	Calmodulin and related proteins (EF-Hand superfamily)	GO:0005622,intracellular; GO:0005509,calcium ion binding; GO:0019722,calcium-mediated signaling; GO:0005513,detection of calcium ion	EF-hand domain
gene-LOC112711199	0.03	0.07	0	0.89	0.84	1.03	3	6	0	78	73	82	0.038	-4.734	8.16398e-12	4.95348e-10	down	NC_037626.1	90113706	90119413	-	LOC112711199	--	--	protein SIEVE ELEMENT OCCLUSION B [Arachis duranensis]	RecName: Full=Protein SIEVE ELEMENT OCCLUSION B {ECO:0000303|PubMed:20932300}; Short=AtSEOb {ECO:0000303|PubMed:20932300}; AltName: Full=Protein SIEVE ELEMENT OCCLUSION-RELATED 1 {ECO:0000303|PubMed:22470058}; Short=AtSEOR1 {ECO:0000303|PubMed:22470058};	SubName: Full=Uncharacterized protein {ECO:0000313|EMBL:OIV98762.1};	--	GO:0042803,protein homodimerization activity; GO:0043621,protein self-association; GO:0010088,phloem development	Sieve element occlusion N-terminus
gene-LOC112711202	1.21	0.66	0.87	9.38	4.02	5.6	111	57	73	856	361	460	0.141	-2.827	1.12071e-14	1.00777e-12	down	NC_037626.1	90674748	90678588	+	LOC112711202	--	--	protein SIEVE ELEMENT OCCLUSION B [Arachis ipaensis]	RecName: Full=Protein SIEVE ELEMENT OCCLUSION B {ECO:0000303|PubMed:20932300}; Short=AtSEOb {ECO:0000303|PubMed:20932300}; AltName: Full=Protein SIEVE ELEMENT OCCLUSION-RELATED 1 {ECO:0000303|PubMed:22470058}; Short=AtSEOR1 {ECO:0000303|PubMed:22470058};	SubName: Full=Uncharacterized protein {ECO:0000313|EMBL:OIW07716.1};	--	GO:0042803,protein homodimerization activity; GO:0043621,protein self-association; GO:0010088,phloem development	Sieve element occlusion C-terminus
gene-LOC112711264	7.12	5.9	9.79	3.74	4.89	2.37	612	479	768	320	412	182	2.024	1.017	0.00102763	0.0119308	up	NC_037626.1	95357517	95362651	-	LOC112711264	--	--	protein SIEVE ELEMENT OCCLUSION B-like [Arachis duranensis]	RecName: Full=Protein SIEVE ELEMENT OCCLUSION B {ECO:0000303|PubMed:20932300}; Short=AtSEOb {ECO:0000303|PubMed:20932300}; AltName: Full=Protein SIEVE ELEMENT OCCLUSION-RELATED 1 {ECO:0000303|PubMed:22470058}; Short=AtSEOR1 {ECO:0000303|PubMed:22470058};	SubName: Full=Sieve element occlusion by forisome 1 {ECO:0000313|EMBL:ABV32454.1};	--	GO:0042803,protein homodimerization activity; GO:0043621,protein self-association; GO:0010088,phloem development	Sieve element occlusion N-terminus
gene-LOC112711266	2.21	2.09	1.91	3.38	4.22	6.02	95	85	75	145	178	232	0.447	-1.162	0.000123818	0.00198098	down	NC_037626.1	95554576	95558753	+	LOC112711266	--	K01723 hydroperoxide dehydratase [EC:4.2.1.92] | (RefSeq) allene oxide synthase-like (A)	uncharacterized protein LOC107466278 isoform X2 [Arachis duranensis]	RecName: Full=Thioredoxin-like protein HCF164, chloroplastic; AltName: Full=Protein HIGH CHLOROPHYLL FLUORESCENCE 164; Flags: Precursor;	SubName: Full=Thiol:disulfide interchange protein txlA like {ECO:0000313|EMBL:KHN13157.1};	--	GO:0009507,chloroplast; GO:0009535,chloroplast thylakoid membrane; GO:0031977,thylakoid lumen; GO:0016671,oxidoreductase activity, acting on a sulfur group of donors, disulfide as acceptor; GO:0015035,protein disulfide oxidoreductase activity; GO:0047134,protein-disulfide reductase activity; GO:0004791,thioredoxin-disulfide reductase activity; GO:0045454,cell redox homeostasis; GO:0034599,cellula…	F plasmid transfer operon protein
gene-LOC112711277	10.57	10.27	6.1	44.67	18.19	28.84	847	778	446	3560	1428	2069	0.286	-1.804	2.6576e-08	9.66825e-07	down	NC_037626.1	96453652	96456841	-	LOC112711277	--	K08176 MFS transporter, PHS family, inorganic phosphate transporter | (RefSeq) probable inorganic phosphate transporter 1-3 (A)	probable inorganic phosphate transporter 1-3 [Arachis duranensis]	RecName: Full=Probable inorganic phosphate transporter 1-5; Short=AtPht1;5; AltName: Full=H(+)/Pi cotransporter;	SubName: Full=Phosphate transporter 1 {ECO:0000313|EMBL:AGH28094.1};	Inorganic phosphate transporter	GO:0005887,integral component of plasma membrane; GO:0005315,inorganic phosphate transmembrane transporter activity; GO:0015293,symporter activity; GO:0006817,phosphate ion transport	Organic Anion Transporter Polypeptide (OATP) family
gene-LOC112711278	6.56	8.56	7.22	19.26	14.03	11.2	386	476	388	1127	809	590	0.489	-1.032	1.89184e-05	0.000384843	down	NC_037626.1	96806369	96808568	-	LOC112711278	--	K06269 serine/threonine-protein phosphatase PP1 catalytic subunit [EC:3.1.3.16] | (RefSeq) serine/threonine-protein phosphatase PP1 isozyme 3 (A)	serine/threonine-protein phosphatase PP1 isozyme 3 [Arachis ipaensis]	RecName: Full=Serine/threonine-protein phosphatase PP1; EC=3.1.3.16;	RecName: Full=Serine/threonine-protein phosphatase {ECO:0000256|RuleBase:RU004273}; EC=3.1.3.16 {ECO:0000256|RuleBase:RU004273};	Serine/threonine specific protein phosphatase PP1, catalytic subunit	GO:0005634,nucleus; GO:0046872,metal ion binding; GO:0004722,protein serine/threonine phosphatase activity; GO:0006468,protein phosphorylation; GO:0010161,red light signaling pathway	--
gene-LOC112711279	0.6	1.24	0.86	2.48	1.4	2.24	41	80	54	169	94	137	0.43	-1.218	0.0020581	0.0211046	down	NC_037626.1	96803900	96805869	-	LOC112711279	--	--	uncharacterized protein LOC110278864 [Arachis duranensis]	--	--	--	--	--
gene-LOC112711283	0	0	0	1.41	1.79	2.34	0	0	0	101	126	151	0.001	-9.455	3.47335e-14	2.92813e-12	down	NC_037626.1	97266156	97270576	+	LOC112711283	--	K23288 syndetin | (RefSeq) syndetin-like isoform X1 (A)	syndetin-like isoform X6 [Arachis duranensis]	--	SubName: Full=Uncharacterized protein {ECO:0000313|EMBL:ACJ86224.1};	Uncharacterized conserved protein	--	Protein of unknown function C-terminus (DUF2451)
gene-LOC112711308	2.02	2.29	3.4	8.59	5.69	5.53	247	264	379	1043	680	604	0.38	-1.396	4.33622e-07	1.26867e-05	down	NC_037626.1	99205799	99210020	-	LOC112711308	--	K14509 ethylene receptor [EC:2.7.13.-] | (RefSeq) ethylene receptor 2 (A)	ethylene receptor 2 [Arachis duranensis]	RecName: Full=Ethylene receptor 2; Short=AtETR2; EC=2.7.11.-; AltName: Full=Protein ETHYLENE RESPONSE 2; AltName: Full=Protein ETR2;	RecName: Full=Ethylene receptor {ECO:0000256|PIRNR:PIRNR026389};	Sensory transduction histidine kinase	GO:0005783,endoplasmic reticulum; GO:0005789,endoplasmic reticulum membrane; GO:0016021,integral component of membrane; GO:0005524,ATP binding; GO:0051740,ethylene binding; GO:0038199,ethylene receptor activity; GO:0046872,metal ion binding; GO:0000155,phosphorelay sensor kinase activity; GO:0004674,protein serine/threonine kinase activity; GO:0004872,NA; GO:0010105,negative regulation of ethylen…	Histidine kinase-, DNA gyrase B-, and HSP90-like ATPase
gene-LOC112711317	0.24	1.28	0.35	0.04	0.02	0	12	60	16	2	1	0	29.048	4.86	0.00010625	0.00173581	up	NC_037626.1	100546706	100551385	+	LOC112711317	--	K07088 uncharacterized protein | (RefSeq) protein PIN-LIKES 7-like (A)	protein PIN-LIKES 3 [Arachis ipaensis]	RecName: Full=Protein PIN-LIKES 3 {ECO:0000303|PubMed:22504182}; AltName: Full=Auxin efflux carrier-like protein 3 {ECO:0000303|PubMed:22504182};	SubName: Full=Uncharacterized protein {ECO:0000313|EMBL:KRH34529.1, ECO:0000313|EnsemblPlants:GLYMA10G33270.2};	Predicted membrane protein	GO:0005789,endoplasmic reticulum membrane; GO:0016021,integral component of membrane; GO:0009734,auxin-activated signaling pathway; GO:0009733,response to auxin; GO:0055085,transmembrane transport	Membrane transport protein
gene-LOC112711322	5.18	1.72	4.05	5.36	10.84	9.48	545	171	389	561	1118	893	0.419	-1.255	0.00123505	0.0139032	down	NC_037626.1	100743687	100751235	+	LOC112711322	--	K00574 cyclopropane-fatty-acyl-phospholipid synthase [EC:2.1.1.79] | (RefSeq) uncharacterized protein LOC107466398 isoform X1 (A)	uncharacterized protein LOC107466398 isoform X1 [Arachis duranensis]	RecName: Full=Probable (S)-tetrahydroprotoberberine N-methyltransferase 2; Short=PbTNMT2; EC=2.1.1.122;	SubName: Full=uncharacterized protein LOC101501999 isoform X1 {ECO:0000313|RefSeq:XP_012569842.1};	--	GO:0005737,cytoplasm; GO:0030782,(S)-tetrahydroprotoberberine N-methyltransferase activity	Nodulation protein S (NodS)
gene-LOC112711367	50.05	79.22	49.01	28.83	17.64	16.78	2482	3714	2219	1422	857	745	2.742	1.455	5.71071e-08	1.9738e-06	up	NC_037626.1	102685741	102687475	+	LOC112711367	--	K09422 transcription factor MYB, plant | (RefSeq) myb-related protein 315 (A)	myb-related protein 315 [Arachis duranensis]	RecName: Full=Transcription factor MYB2 {ECO:0000305}; AltName: Full=Myb-related protein 2 {ECO:0000305}; Short=OsMYB2 {ECO:0000303|PubMed:22301384};	SubName: Full=Uncharacterized protein {ECO:0000313|EMBL:BAT94675.1};	Transcription factor, Myb superfamily	GO:0005634,nucleus; GO:0000981,DNA-binding transcription factor activity, RNA polymerase II-specific; GO:0043565,sequence-specific DNA binding; GO:0001135,RNA polymerase II transcription regulator recruiting activity; GO:0044212,transcription regulatory region DNA binding; GO:0030154,cell differentiation; GO:1901002,positive regulation of response to salt stress; GO:1902584,positive regulation of…	Myb-like DNA-binding domain
gene-LOC112711421	23.39	22.24	17.82	114.49	45.79	48.06	713	641	496	3472	1368	1312	0.296	-1.755	1.93948e-07	6.02637e-06	down	NC_037626.1	104243119	104243959	-	LOC112711421	--	K09286 EREBP-like factor | (RefSeq) putative ethylene-responsive transcription factor (A)	ethylene-responsive transcription factor ERF106 [Arachis duranensis]	RecName: Full=Ethylene-responsive transcription factor ERF106;	SubName: Full=ethylene-responsive transcription factor ERF107 {ECO:0000313|RefSeq:XP_004496086.1};	--	GO:0005634,nucleus; GO:0003677,DNA binding; GO:0003700,DNA-binding transcription factor activity; GO:0009873,ethylene-activated signaling pathway; GO:0006351,transcription, DNA-templated	AP2 domain
gene-LOC112711463	0	0	0	1.44	1.39	2.81	0	0	0	82	78	144	0.002	-9.148	9.71544e-13	6.7336e-11	down	--	--	--	--	--	--	--
gene-LOC112711471	1.75	1.99	1.32	3.82	3.25	5.8	271	292	187	589	493	805	0.385	-1.376	2.85645e-07	8.63584e-06	down	NC_037626.1	105022507	105028042	-	LOC112711471	--	K17604 zinc finger SWIM domain-containing protein 3 | (RefSeq) protein FAR-RED IMPAIRED RESPONSE 1-like (A)	protein FAR1-RELATED SEQUENCE 5-like [Arachis ipaensis]	RecName: Full=Protein FAR1-RELATED SEQUENCE 5;	SubName: Full=Protein FAR1-RELATED SEQUENCE 5 {ECO:0000313|EMBL:KYP51725.1};	--	GO:0005634,nucleus; GO:0008270,zinc ion binding; GO:0006355,regulation of transcription, DNA-templated	Zinc knuckle
gene-LOC112711509	15.77	14.4	11.25	3.99	3.21	1.75	938	810	611	236	187	93	4.505	2.172	1.12656e-12	7.69643e-11	up	NC_037626.1	106306274	106309407	-	LOC112711509	--	K13484 5-hydroxyisourate hydrolase / 2-oxo-4-hydroxy-4-carboxy-5-ureidoimidazoline decarboxylase [EC:3.5.2.17 4.1.1.97] | (RefSeq) uric acid degradation bifunctional protein TTL-like isoform X1 (A)	uric acid degradation bifunctional protein TTL-like isoform X2 [Arachis duranensis]	--	SubName: Full=Uncharacterized protein {ECO:0000313|EMBL:KYP33816.1};	--	GO:0033971,hydroxyisourate hydrolase activity; GO:0006144,purine nucleobase metabolic process	--
gene-LOC112711515	6.22	8.18	7.24	2.43	4.03	2.19	304	378	323	118	193	96	2.439	1.286	1.0522e-05	0.000227034	up	--	--	--	--	--	--	--
gene-LOC112711545	3.53	3.76	2.46	12.01	4.65	7.91	236	238	150	799	305	474	0.387	-1.371	8.49401e-05	0.00142641	down	NC_037626.1	107092143	107095869	-	LOC112711545	--	K14209 solute carrier family 36 (proton-coupled amino acid transporter) | (RefSeq) probable GABA transporter 2 isoform X1 (A)	GABA transporter 1 [Arachis ipaensis]	RecName: Full=GABA transporter 1; Short=AtGAT1; AltName: Full=Bidirectional amino acid transporter 1;	SubName: Full=Uncharacterized protein {ECO:0000313|EMBL:ACU17480.1};	Amino acid transporters	GO:0016021,integral component of membrane; GO:0005886,plasma membrane; GO:0015171,amino acid transmembrane transporter activity; GO:0015185,gamma-aminobutyric acid transmembrane transporter activity; GO:0003333,amino acid transmembrane transport; GO:0015812,gamma-aminobutyric acid transport	Transmembrane amino acid transporter protein
gene-LOC112711599	0.55	0.26	0.25	0.03	0.01	0.06	86	38	35	4	2	8	10.893	3.445	3.23085e-06	7.8794e-05	up	NC_037626.1	108612416	108618897	+	LOC112711599	--	K17604 zinc finger SWIM domain-containing protein 3 | (RefSeq) protein FAR1-RELATED SEQUENCE 5-like (A)	protein FAR1-RELATED SEQUENCE 5-like [Arachis duranensis]	RecName: Full=Protein FAR1-RELATED SEQUENCE 5;	SubName: Full=Protein FAR1-RELATED SEQUENCE 5 {ECO:0000313|EMBL:KYP32184.1}; Flags: Fragment;	--	GO:0005634,nucleus; GO:0008270,zinc ion binding; GO:0006355,regulation of transcription, DNA-templated	Transposase, Mutator family
gene-LOC112711602	7.08	8.45	7.57	0	0	0	838	946	819	0	0	0	4628.32	12.176	1.78454e-24	5.42633e-22	up	NC_037626.1	108619160	108624710	-	LOC112711602	--	--	uncharacterized protein LOC107471724 [Arachis duranensis]	--	--	--	--	--
gene-LOC112711640	0.99	0.71	0.42	3.32	3.22	4.13	69	47	27	230	220	258	0.196	-2.354	8.00784e-12	4.86997e-10	down	NC_037626.1	109228180	109230957	-	LOC112711640	--	K07426 cytochrome P450 family 4 subfamily B polypeptide 1 [EC:1.14.14.1] | (RefSeq) cytokinin hydroxylase-like (A)	cytokinin hydroxylase [Arachis duranensis]	RecName: Full=Cytochrome P450 714A2; EC=1.14.-.-; AltName: Full=EUI-like P450 A2;	SubName: Full=Secologanin synthase {ECO:0000313|EMBL:KYP79161.1}; Flags: Fragment;	Cytochrome P450 CYP4/CYP19/CYP26 subfamilies	GO:0005789,endoplasmic reticulum membrane; GO:0016021,integral component of membrane; GO:0020037,heme binding; GO:0005506,iron ion binding; GO:0004497,monooxygenase activity; GO:0016705,oxidoreductase activity, acting on paired donors, with incorporation or reduction of molecular oxygen	Cytochrome P450
gene-LOC112711686	20.31	18.34	30.1	66.19	82.8	47.6	963	822	1303	3122	3847	2021	0.342	-1.549	2.20068e-09	9.51248e-08	down	NC_037626.1	109740298	109741605	+	LOC112711686	--	K09286 EREBP-like factor | (RefSeq) dehydration-responsive element-binding protein 1A-like (A)	ethylene-responsive transcription factor ERF027 [Arachis duranensis]	RecName: Full=Ethylene-responsive transcription factor ERF025;	SubName: Full=Ethylene-responsive transcription factor ERF025 family {ECO:0000313|EMBL:KYP74917.1};	--	GO:0005634,nucleus; GO:0003700,DNA-binding transcription factor activity; GO:0043565,sequence-specific DNA binding; GO:0044212,transcription regulatory region DNA binding; GO:0050832,defense response to fungus; GO:0009873,ethylene-activated signaling pathway; GO:0019760,glucosinolate metabolic process; GO:0006351,transcription, DNA-templated	AP2 domain
gene-LOC112711697	0.25	0.54	0.18	0.09	0.02	0.04	22	44	14	8	2	3	6.036	2.594	0.00328309	0.0307977	up	NC_037626.1	109886472	109889305	+	LOC112711697	--	--	ras guanine nucleotide exchange factor E [Arachis duranensis]	--	SubName: Full=uncharacterized protein LOC101515221 {ECO:0000313|RefSeq:XP_004496625.1};	--	--	DUF761-associated sequence motif
gene-LOC112711711	0.09	0.32	0	1.95	0.92	0.63	4	14	0	90	42	26	0.112	-3.159	0.00098928	0.011571	down	NC_037626.1	110000800	110002372	-	LOC112711711	--	--	transcription factor bHLH118 [Arachis duranensis]	RecName: Full=Transcription factor bHLH126; AltName: Full=Basic helix-loop-helix protein 126; Short=AtbHLH126; Short=bHLH 126; AltName: Full=Transcription factor EN 3; AltName: Full=bHLH transcription factor bHLH126;	SubName: Full=Uncharacterized protein {ECO:0000313|EMBL:BAT94152.1};	--	GO:0090575,RNA polymerase II transcription factor complex; GO:0046983,protein dimerization activity; GO:0000977,RNA polymerase II regulatory region sequence-specific DNA binding; GO:0006357,regulation of transcription by RNA polymerase II; GO:0006351,transcription, DNA-templated	--
gene-LOC112711713	0.47	0.44	1.32	1.79	2.19	3.86	18	16	46	68	82	132	0.28	-1.838	0.00100491	0.0117237	down	--	--	--	--	--	--	--
gene-LOC112711716	0.04	0.34	0	1.93	0.65	2.32	1	8	0	48	16	52	0.075	-3.737	0.000412611	0.00558841	down	--	--	--	--	--	--	--
gene-LOC112711748	0.34	0.29	0.52	0.96	2.4	0.91	10	8	14	28	69	24	0.263	-1.927	0.00409919	0.0367983	down	NC_037626.1	110419813	110420841	+	LOC112711748	--	K22139 mitochondrial pyruvate carrier 2 | (RefSeq) hypothetical protein (A)	early light-induced protein, chloroplastic [Arachis duranensis]	RecName: Full=Early light-induced protein, chloroplastic; Short=ELIP; Flags: Precursor;	SubName: Full=Putative early light induced protein {ECO:0000313|EMBL:AAO33591.1}; Flags: Fragment;	--	GO:0031969,chloroplast membrane; GO:0016021,integral component of membrane	Chlorophyll A-B binding protein
gene-LOC112711751	1.98	2.46	2.08	5.13	3.47	4.94	125	147	120	323	215	280	0.47	-1.091	1.66845e-05	0.000343922	down	NC_037626.1	110430780	110433007	-	LOC112711751	--	K09419 heat shock transcription factor, other eukaryote | (RefSeq) heat stress transcription factor A-6b-like (A)	heat stress transcription factor A-6b-like [Arachis duranensis]	RecName: Full=Heat stress transcription factor A-6b; Short=AtHsfA6b; AltName: Full=AtHsf-07;	SubName: Full=Uncharacterized protein {ECO:0000313|EMBL:KRG91367.1, ECO:0000313|EnsemblPlants:GLYMA20G28870.1};	Heat shock transcription factor	GO:0005737,cytoplasm; GO:0005634,nucleus; GO:0003700,DNA-binding transcription factor activity; GO:0043565,sequence-specific DNA binding; GO:0006351,transcription, DNA-templated	Apg6 coiled-coil region
gene-LOC112711758	1.89	2	1.55	2.32	3.31	12.6	168	168	126	205	288	1002	0.294	-1.764	0.000678198	0.00844114	down	NC_037626.1	110488848	110492142	-	LOC112711758	--	--	VAN3-binding protein isoform X2 [Arachis duranensis]	RecName: Full=VAN3-binding protein {ECO:0000303|PubMed:19363154}; AltName: Full=Protein FORKED 1;	SubName: Full=Emb:CAB10253.1 isoform 4 {ECO:0000313|EMBL:EOY05780.1}; Flags: Fragment;	--	GO:0009734,auxin-activated signaling pathway; GO:0010305,leaf vascular tissue pattern formation; GO:0010087,phloem or xylem histogenesis; GO:0009733,response to auxin	Auxin canalisation
gene-LOC112711783	0.21	0.49	0.2	0.78	1	3.67	8	18	7	30	38	127	0.162	-2.627	0.000425603	0.00572878	down	NC_037626.1	110713618	110714774	+	LOC112711783	--	K10779 transcriptional regulator ATRX [EC:3.6.4.12] | (RefSeq) hypothetical protein (A)	late embryogenesis abundant protein D-34 [Arachis duranensis]	RecName: Full=Late embryogenesis abundant protein D-34; Short=LEA D-34;	SubName: Full=Seed maturation protein {ECO:0000313|EMBL:CCW28814.1};	--	--	Seed maturation protein
gene-LOC112711859	1.65	2.17	2.25	10.41	9.56	8.88	138	172	172	867	784	666	0.205	-2.284	7.06695e-32	4.58959e-29	down	NC_037626.1	111463115	111466475	+	LOC112711859	--	K04733 interleukin-1 receptor-associated kinase 4 [EC:2.7.11.1] | (RefSeq) putative receptor-like protein kinase At4g00960 isoform X1 (A)	putative receptor-like protein kinase At4g00960 [Arachis duranensis]	RecName: Full=Cysteine-rich receptor-like protein kinase 25; Short=Cysteine-rich RLK25; EC=2.7.11.-; Flags: Precursor;	SubName: Full=Uncharacterized protein {ECO:0000313|EMBL:KRG91220.1, ECO:0000313|EnsemblPlants:GLYMA20G27800.1};	--	GO:0016021,integral component of membrane; GO:0005886,plasma membrane; GO:0005524,ATP binding; GO:0004674,protein serine/threonine kinase activity; GO:0042742,defense response to bacterium; GO:0006468,protein phosphorylation	Phosphotransferase enzyme family
gene-LOC112711868	11.51	7.15	10.99	32.14	24.21	29.34	991	582	864	2754	2043	2263	0.339	-1.562	1.10714e-12	7.57361e-11	down	NC_037626.1	111559643	111563228	+	LOC112711868	--	K04733 interleukin-1 receptor-associated kinase 4 [EC:2.7.11.1] | (RefSeq) LOW QUALITY PROTEIN: cysteine-rich receptor-like protein kinase 25 (A)	cysteine-rich receptor-like protein kinase 10 [Arachis duranensis]	RecName: Full=Cysteine-rich receptor-like protein kinase 10; Short=Cysteine-rich RLK10; EC=2.7.11.-; AltName: Full=Receptor-like protein kinase 4; Flags: Precursor;	SubName: Full=Uncharacterized protein {ECO:0000313|EnsemblPlants:GLYMA20G27780.1};	--	GO:0016021,integral component of membrane; GO:0005886,plasma membrane; GO:0005524,ATP binding; GO:0004674,protein serine/threonine kinase activity; GO:0042742,defense response to bacterium; GO:0006468,protein phosphorylation	Fungal protein kinase
gene-LOC112711870	0.43	0.32	0.34	0.73	2.53	1.16	33	23	24	56	191	80	0.24	-2.057	0.000106496	0.00173927	down	NC_037626.1	111630395	111633287	+	LOC112711870	--	K04733 interleukin-1 receptor-associated kinase 4 [EC:2.7.11.1] | (RefSeq) cysteine-rich receptor-like protein kinase 29 (A)	putative receptor-like protein kinase At4g00960 [Arachis ipaensis]	RecName: Full=Cysteine-rich receptor-like protein kinase 29; Short=Cysteine-rich RLK29; EC=2.7.11.-; Flags: Precursor;	SubName: Full=Uncharacterized protein {ECO:0000313|EMBL:KRG91168.1, ECO:0000313|EnsemblPlants:GLYMA20G27480.1};	--	GO:0016021,integral component of membrane; GO:0005886,plasma membrane; GO:0005773,vacuole; GO:0005524,ATP binding; GO:0004674,protein serine/threonine kinase activity; GO:0006468,protein phosphorylation; GO:0009737,response to abscisic acid	Proline-rich membrane anchor 1
gene-LOC112711878	0.67	0.19	0.16	2.72	0.88	1.23	37	10	8	150	48	61	0.206	-2.281	0.000927059	0.0109542	down	NC_037626.1	111557447	111559515	+	LOC112711878	--	K04733 interleukin-1 receptor-associated kinase 4 [EC:2.7.11.1] | (RefSeq) cysteine-rich receptor-like protein kinase 25 (A)	cysteine-rich receptor-like protein kinase 25 [Arachis duranensis]	RecName: Full=Cysteine-rich receptor-like protein kinase 25; Short=Cysteine-rich RLK25; EC=2.7.11.-; Flags: Precursor;	SubName: Full=Uncharacterized protein {ECO:0000313|EnsemblPlants:GLYMA20G27780.1};	--	GO:0016021,integral component of membrane; GO:0005886,plasma membrane; GO:0005524,ATP binding; GO:0004674,protein serine/threonine kinase activity; GO:0042742,defense response to bacterium; GO:0006468,protein phosphorylation	Salt stress response/antifungal
gene-LOC112711894	5.82	4.04	11.49	2.32	3.6	2.59	358	235	646	142	217	143	2.459	1.298	0.000865284	0.0103427	up	NC_037626.1	111845767	111847849	-	LOC112711894	--	K18810 cyclin D1/2/4, plant | (RefSeq) cyclin-D4-1 isoform X1 (A)	cyclin-D4-1 isoform X2 [Arachis duranensis]	RecName: Full=Cyclin-D1-1; AltName: Full=Cyclin-delta-1; Short=Cyclin-d1; AltName: Full=G1/S-specific cyclin-D1-1; Short=CycD1;1;	SubName: Full=Cyclin-D1-1 {ECO:0000313|EMBL:KYP75263.1};	G1/S-specific cyclin D	GO:0005634,nucleus; GO:0007049,cell cycle; GO:0051301,cell division	--
gene-LOC112711968	0.13	0.7	0.38	0.57	1.35	9.46	4	21	11	18	42	270	0.104	-3.267	0.000484949	0.00638886	down	NC_037626.1	112406580	112407944	+	LOC112711968	--	K07937 ADP-ribosylation factor 1 | (RefSeq) ADP-ribosylation factor 1 (A)	ADP-ribosylation factor 1 [Arachis duranensis]	RecName: Full=ADP-ribosylation factor 1; AltName: Full=13 kDa cold-induced protein;	SubName: Full=Putative ADP-ribosylation factor {ECO:0000313|EMBL:ACN78486.1};	GTP-binding ADP-ribosylation factor Arf1	GO:0005794,Golgi apparatus; GO:0005525,GTP binding; GO:0015031,protein transport; GO:0007264,small GTPase mediated signal transduction; GO:0016192,vesicle-mediated transport	50S ribosome-binding GTPase
gene-LOC112711983	2.01	1.97	0.98	2.78	3.58	3.58	137	127	61	189	239	219	0.488	-1.036	0.00161143	0.0172646	down	NC_037626.1	112516642	112519209	-	LOC112711983	--	--	heavy metal-associated isoprenylated plant protein 37 [Arachis ipaensis]	RecName: Full=Heavy metal-associated isoprenylated plant protein 37 {ECO:0000303|PubMed:21072340, ECO:0000303|PubMed:23368984}; Short=AtHIP37 {ECO:0000303|PubMed:21072340, ECO:0000303|PubMed:23368984}; Flags: Precursor;	SubName: Full=serine, glycine and glutamine-rich protein {ECO:0000313|RefSeq:XP_014510893.1};	Copper chaperone	GO:0005737,cytoplasm; GO:0046914,transition metal ion binding; GO:0046916,cellular transition metal ion homeostasis; GO:0030001,metal ion transport	--
gene-LOC112711984	27.19	21.88	23.98	12.27	7.01	9.2	693	527	558	311	175	210	2.505	1.325	9.03702e-08	3.01072e-06	up	NC_037626.1	112532477	112533179	-	LOC112711984	--	K10752 histone-binding protein RBBP4 | (RefSeq) heavy metal-associated isoprenylated plant protein 26-like (A)	heavy metal-associated isoprenylated plant protein 22 [Arachis duranensis]	RecName: Full=Heavy metal-associated isoprenylated plant protein 22 {ECO:0000303|PubMed:21072340, ECO:0000303|PubMed:23368984}; Short=AtHIP22 {ECO:0000303|PubMed:23368984}; Short=AtHIPP22 {ECO:0000303|PubMed:21072340, ECO:0000303|PubMed:23368984}; AltName: Full=Farnesylated protein 7 {ECO:0000303|PubMed:8837031}; Short=AtFP7 {ECO:0000303|PubMed:8837031}; Flags: Precursor;	SubName: Full=Uncharacterized protein {ECO:0000313|EMBL:AFK36881.1};	Copper chaperone	GO:0005737,cytoplasm; GO:0016020,membrane; GO:0046914,transition metal ion binding; GO:0055073,cadmium ion homeostasis; GO:0046916,cellular transition metal ion homeostasis; GO:0071585,detoxification of cadmium ion; GO:0030001,metal ion transport	Heavy-metal-associated domain
gene-LOC112711993	48.05	44.27	48.49	114.78	89.61	111.34	2597	2262	2393	6171	4746	5389	0.436	-1.197	3.93457e-17	4.96351e-15	down	NC_037626.1	112586998	112588488	+	LOC112711993	--	K01807 ribose 5-phosphate isomerase A [EC:5.3.1.6] | (RefSeq) probable ribose-5-phosphate isomerase 2 (A)	probable ribose-5-phosphate isomerase 2 [Arachis duranensis]	RecName: Full=Probable ribose-5-phosphate isomerase 2; EC=5.3.1.6; AltName: Full=Phosphoriboisomerase 2;	SubName: Full=Uncharacterized protein {ECO:0000313|EMBL:KRG90972.1, ECO:0000313|EnsemblPlants:GLYMA20G26110.2};	Ribose 5-phosphate isomerase	GO:0005737,cytoplasm; GO:0004751,ribose-5-phosphate isomerase activity; GO:0008219,cell death; GO:0009052,pentose-phosphate shunt, non-oxidative branch; GO:0010228,vegetative to reproductive phase transition of meristem	DeoR C terminal sensor domain
gene-LOC112712033	1.5	1.47	0.97	4.29	1.98	3.55	112	104	66	319	145	238	0.391	-1.353	0.000163355	0.00253042	down	NC_037626.1	113000740	113003872	-	LOC112712033	--	K03320 ammonium transporter, Amt family | (RefSeq) ammonium transporter 3-like (A)	amino-acid permease BAT1 homolog [Arachis duranensis]	RecName: Full=Amino-acid permease BAT1; AltName: Full=Bidirectional amino acid transporter 1; AltName: Full=GABA permease; Short=AtGABP;	SubName: Full=Uncharacterized protein {ECO:0000313|EMBL:KRG86790.1};	Amino acid transporters	GO:0005887,integral component of plasma membrane; GO:0031966,mitochondrial membrane; GO:0005739,mitochondrion; GO:0015297,antiporter activity; GO:0015181,arginine transmembrane transporter activity; GO:0015185,gamma-aminobutyric acid transmembrane transporter activity; GO:0015180,L-alanine transmembrane transporter activity; GO:0005313,L-glutamate transmembrane transporter activity; GO:0015189,L-…	--
gene-LOC112712080	1.08	1.12	2.25	0.41	0.45	0.49	64	63	122	24	26	26	3.248	1.7	0.000280045	0.00402397	up	NC_037626.1	113383315	113384953	-	LOC112712080	--	K10760 adenylate dimethylallyltransferase (cytokinin synthase) [EC:2.5.1.27 2.5.1.112] | (RefSeq) adenylate isopentenyltransferase (A)	adenylate isopentenyltransferase [Arachis ipaensis]	RecName: Full=Adenylate isopentenyltransferase; EC=2.5.1.112; EC=2.5.1.27; AltName: Full=Adenylate dimethylallyltransferase; AltName: Full=Cytokinin synthase;	SubName: Full=adenylate isopentenyltransferase {ECO:0000313|RefSeq:XP_012570225.1};	tRNA delta(2)-isopentenylpyrophosphate transferase	GO:0009824,AMP dimethylallyltransferase activity; GO:0005524,ATP binding; GO:0034265,isopentenyl adenine biosynthetic process; GO:0008033,tRNA processing	ABC transporter
gene-LOC112712090	8.25	10.77	13.39	45.78	35.52	28.89	226	279	335	1248	954	709	0.287	-1.803	1.41604e-12	9.56238e-11	down	NC_037626.1	113577177	113577932	+	LOC112712090	--	--	uncharacterized protein LOC107467438 [Arachis duranensis]	--	SubName: Full=Uncharacterized protein {ECO:0000313|EMBL:KEH44214.1, ECO:0000313|EnsemblPlants:KEH44214};	--	--	--
gene-LOC112712108	0.14	0.31	0.16	1.62	0.62	1.05	10	20	10	111	42	65	0.18	-2.471	1.794e-05	0.000366926	down	NC_037626.1	113890676	113893019	+	LOC112712108	--	K00487 trans-cinnamate 4-monooxygenase [EC:1.14.13.11] | (RefSeq) cytochrome P450 CYP73A100 (A)	cytochrome P450 CYP73A100 [Arachis duranensis]	RecName: Full=Cytochrome P450 CYP73A100; EC=1.14.-.-;	SubName: Full=Uncharacterized protein {ECO:0000313|EMBL:KRG90791.1, ECO:0000313|EnsemblPlants:GLYMA20G24810.1};	Cytochrome P450 CYP2 subfamily	GO:0016021,integral component of membrane; GO:0020037,heme binding; GO:0005506,iron ion binding; GO:0004497,monooxygenase activity; GO:0016705,oxidoreductase activity, acting on paired donors, with incorporation or reduction of molecular oxygen	Cytochrome P450
gene-LOC112712112	3.21	1.98	2.24	6.56	4.27	7.98	206	120	131	418	268	458	0.388	-1.367	9.47249e-06	0.000207885	down	NC_037626.1	113900470	113902237	-	LOC112712112	--	K20506 tuliposide A-converting enzyme [EC:4.2.99.22] | (RefSeq) tuliposide A-converting enzyme 2, chloroplastic-like (A)	probable carboxylesterase 17 [Arachis duranensis]	RecName: Full=Probable carboxylesterase 17; AltName: Full=AtCXE17; EC=3.1.1.1;	SubName: Full=Uncharacterized protein {ECO:0000313|EMBL:KRG90787.1, ECO:0000313|EnsemblPlants:GLYMA20G24780.1};	Arylacetamide deacetylase	GO:0052689,carboxylic ester hydrolase activity; GO:0016787,hydrolase activity; GO:0009056,catabolic process	Chlorophyllase enzyme
gene-LOC112712127	1.63	1.44	2.63	3.11	4.36	4.52	113	94	166	214	296	280	0.466	-1.103	0.000408591	0.00554396	down	NC_037626.1	114042617	114046868	-	LOC112712127	--	K01728 pectate lyase [EC:4.2.2.2] | (RefSeq) probable pectate lyase 18 (A)	probable pectate lyase 18 [Arachis duranensis]	RecName: Full=Probable pectate lyase 12; EC=4.2.2.2; Flags: Precursor;	RecName: Full=Pectate lyase {ECO:0000256|RuleBase:RU361123}; EC=4.2.2.2 {ECO:0000256|RuleBase:RU361123};	--	GO:0031225,anchored component of membrane; GO:0046872,metal ion binding; GO:0030570,pectate lyase activity; GO:0045490,pectin catabolic process	--
gene-LOC112712132	15.19	17.29	12.42	1.12	4.63	2.81	616	663	460	45	184	102	5.137	2.361	1.2692e-08	4.86636e-07	up	--	--	--	--	--	--	--
gene-LOC112712180	0.38	0.56	0.34	1.13	3.06	0.9	23	32	19	68	182	49	0.245	-2.03	0.000341931	0.00476232	down	NC_037626.1	114509213	114512412	+	LOC112712180	--	K03875 F-box and leucine-rich repeat protein 1 (S-phase kinase-associated protein 2) | (RefSeq) F-box protein SKP2A-like isoform X1 (A)	uncharacterized protein LOC107467413 isoform X1 [Arachis duranensis]	--	SubName: Full=Uncharacterized protein {ECO:0000313|EMBL:KRH73759.1, ECO:0000313|EnsemblPlants:GLYMA02G46140.1};	--	--	Leucine Rich repeat
gene-LOC112712207	0.3	0.09	0.12	0.67	0.72	1.16	37	11	14	83	88	130	0.198	-2.335	1.04872e-05	0.000226422	down	NC_037626.1	114762347	114766436	+	LOC112712207	--	K03029 26S proteasome regulatory subunit N10 | (RefSeq) 26S proteasome non-ATPase regulatory subunit 4 homolog (A)	uncharacterized protein LOC107467175 [Arachis duranensis]	RecName: Full=Nitrate regulatory gene2 protein {ECO:0000303|PubMed:26744214}; Short=NRG2 protein {ECO:0000303|PubMed:26744214};	SubName: Full=Uncharacterized protein {ECO:0000313|EMBL:KRG90664.1, ECO:0000313|EnsemblPlants:GLYMA20G24090.2};	--	GO:0005634,nucleus; GO:0071249,cellular response to nitrate; GO:0015706,nitrate transport; GO:0071705,nitrogen compound transport; GO:0006355,regulation of transcription, DNA-templated; GO:0010167,response to nitrate; GO:1901698,response to nitrogen compound; GO:0006351,transcription, DNA-templated	Protein of unknown function (DUF630)
gene-LOC112712264	3.74	4.38	4.39	2.45	1.62	1.89	255	282	273	166	108	115	2.05	1.036	3.31014e-05	0.000624121	up	NC_037626.1	115137969	115140172	-	LOC112712264	--	K03868 RING-box protein 1 [EC:2.3.2.32] | (RefSeq) uncharacterized LOC100792815 (A)	putative GEM-like protein 8 [Arachis duranensis]	RecName: Full=Putative GEM-like protein 8;	SubName: Full=Putative GEM-like protein 8 {ECO:0000313|EMBL:KHN23117.1};	--	--	GRAM domain
gene-LOC112712266	10.36	11.3	9.32	2.72	1.68	1.3	748	771	614	195	119	84	5.287	2.402	2.06449e-17	2.69401e-15	up	NC_037626.1	115146105	115148696	+	LOC112712266	--	K03695 ATP-dependent Clp protease ATP-binding subunit ClpB | (RefSeq) chaperone protein ClpB1-like (A)	aluminum-activated malate transporter 12-like isoform X2 [Arachis ipaensis]	RecName: Full=Aluminum-activated malate transporter 12; Short=AtALMT12; AltName: Full=Quick anion channel 1;	SubName: Full=Aluminum-activated malate transporter 12 {ECO:0000313|EMBL:KHN23120.1};	Predicted membrane protein	GO:0012505,endomembrane system; GO:0016021,integral component of membrane; GO:0009705,plant-type vacuole membrane; GO:0005886,plasma membrane; GO:0008509,anion transmembrane transporter activity; GO:0015140,malate transmembrane transporter activity; GO:0010118,stomatal movement; GO:0008272,sulfate transport	Putative ER transporter, 6TM, N-terminal
gene-LOC112712267	52.97	107.97	56.91	29.39	9.57	14.36	2446	4714	2400	1350	433	594	3.967	1.988	0.000472753	0.00625172	up	NC_037626.1	115152327	115154333	-	LOC112712267	--	K19825 2-alkenal reductase (NADP+) [EC:1.3.1.102] | (RefSeq) 2-alkenal reductase (NADP(+)-dependent) (A)	2-alkenal reductase (NADP(+)-dependent) [Arachis duranensis]	RecName: Full=(+)-pulegone reductase; EC=1.3.1.81;	SubName: Full=(+)-pulegone reductase {ECO:0000313|EMBL:KHN23122.1};	Predicted NAD-dependent oxidoreductase	GO:0005737,cytoplasm; GO:0052579,(+)-pulegone reductase, (+)-isomenthone as substrate, activity; GO:0052580,(+)-pulegone reductase, (-)-menthone as substrate, activity; GO:0070402,NADPH binding; GO:0042214,terpene metabolic process; GO:0016114,terpenoid biosynthetic process	N-terminal domain of oxidoreductase
gene-LOC112712277	12.83	9.58	19.31	4.11	6.03	3.38	1318	930	1811	420	607	311	3.018	1.594	1.56353e-07	4.96977e-06	up	NC_037626.1	115324578	115327974	-	LOC112712277	--	K13420 LRR receptor-like serine/threonine-protein kinase FLS2 [EC:2.7.11.1] | (RefSeq) DNA-damage-repair/toleration protein DRT100-like (A)	DNA damage-repair/toleration protein DRT100 [Arachis duranensis]	RecName: Full=Leucine-rich repeat receptor-like protein kinase PXC2 {ECO:0000305}; AltName: Full=Protein PXY/TDR-CORRELATED 2 {ECO:0000303|PubMed:23815750}; Flags: Precursor;	SubName: Full=Uncharacterized protein {ECO:0000313|EMBL:ESW14730.1};	FOG: Leucine rich repeat	GO:0016021,integral component of membrane; GO:0005886,plasma membrane; GO:0005524,ATP binding; GO:0004672,protein kinase activity	Leucine Rich repeat
gene-LOC112712387	4.37	5.87	3.24	2.1	1.2	1.68	278	353	188	133	75	96	2.632	1.396	1.84017e-05	0.000375202	up	NC_037626.1	116261719	116263550	+	LOC112712387	--	K20618 cytochrome P450 family 76 subfamily A | (RefSeq) cytochrome P450 76A1 (A)	cytochrome P450 76A1 [Arachis duranensis]	RecName: Full=Cytochrome P450 76A2; EC=1.14.-.-; AltName: Full=CYPLXXVIA2; AltName: Full=Cytochrome P-450EG7;	SubName: Full=Cytochrome P450 76A2 {ECO:0000313|EMBL:KYP75504.1};	Cytochrome P450 CYP2 subfamily	GO:0020037,heme binding; GO:0005506,iron ion binding; GO:0004497,monooxygenase activity; GO:0016705,oxidoreductase activity, acting on paired donors, with incorporation or reduction of molecular oxygen	Cytochrome P450
gene-LOC112712412	40.37	35.78	19.98	49.41	81.43	63.5	5660	4743	2558	6891	11188	7973	0.483	-1.049	9.78521e-05	0.00161415	down	NC_037626.1	116537090	116570952	-	LOC112712412	--	K01183 chitinase [EC:3.2.1.14] | (RefSeq) hevamine-A (A)	hevamine-A isoform X2 [Arachis duranensis]	RecName: Full=Hevamine-A; Includes: RecName: Full=Chitinase; EC=3.2.1.14; Includes: RecName: Full=Lysozyme; EC=3.2.1.17; Flags: Precursor;	SubName: Full=Chitinase-like protein {ECO:0000313|EMBL:ACF74270.1}; Flags: Fragment;	Chitinase	GO:0005773,vacuole; GO:0004568,chitinase activity; GO:0003796,lysozyme activity; GO:0006032,chitin catabolic process; GO:0000272,polysaccharide catabolic process	--
gene-LOC112712479	14.43	13.76	12.5	40.95	23.64	24.72	879	792	695	2481	1411	1348	0.444	-1.171	7.71946e-07	2.15657e-05	down	NC_037626.1	117318535	117323101	+	LOC112712479	--	K14156 choline/ethanolamine kinase [EC:2.7.1.32 2.7.1.82] | (RefSeq) probable choline kinase 1 (A)	probable choline kinase 1 [Arachis duranensis]	RecName: Full=Probable choline kinase 1; Short=AtCK1; EC=2.7.1.32;	SubName: Full=GmCK2p {ECO:0000313|EMBL:AAC49375.1}; EC=2.7.1.32 {ECO:0000313|EMBL:AAC49375.1};	Choline kinase	GO:0005524,ATP binding; GO:0004103,choline kinase activity; GO:0009611,response to wounding	Aminoglycoside/hydroxyurea antibiotic resistance kinase
gene-LOC112712489	2.25	2	2.64	3.41	4.48	6.46	206	173	220	310	401	529	0.471	-1.085	8.64671e-05	0.00144676	down	NC_037626.1	117447691	117452062	-	LOC112712489	--	K13126 polyadenylate-binding protein | (RefSeq) polyadenylate-binding protein 5 (A)	polyadenylate-binding protein 5 [Arachis ipaensis]	RecName: Full=Polyadenylate-binding protein 5; Short=PABP-5; Short=Poly(A)-binding protein 5;	RecName: Full=Polyadenylate-binding protein {ECO:0000256|RuleBase:RU362004}; Short=PABP {ECO:0000256|RuleBase:RU362004};	Polyadenylate-binding protein (RRM superfamily)	GO:0005829,cytosol; GO:0005634,nucleus; GO:0008143,poly(A) binding; GO:0000289,nuclear-transcribed mRNA poly(A) tail shortening; GO:0006417,regulation of translation; GO:0006413,translational initiation	RNA recognition motif. (a.k.a. RRM, RBD, or RNP domain)
gene-LOC112712538	0.25	0.47	0.35	1.75	1.34	1.82	14	25	18	98	74	92	0.212	-2.238	1.51951e-07	4.84155e-06	down	NC_037626.1	118077907	118080542	-	LOC112712538	--	K10268 F-box and leucine-rich repeat protein 2/20 | (RefSeq) putative F-box/LRR-repeat protein 23 (A)	F-box protein SKIP19-like [Arachis ipaensis]	RecName: Full=Putative F-box/LRR-repeat protein 23;	SubName: Full=F-box/LRR-repeat protein 23, putative isoform 1 {ECO:0000313|EMBL:EOX96946.1};	Leucine rich repeat proteins, some proteins contain F-box	--	--
gene-LOC112712565	9.09	9.6	9.98	22.65	20.06	21.66	421	420	422	1043	910	898	0.435	-1.2	2.5393e-17	3.27401e-15	down	NC_037626.1	118329014	118332161	-	LOC112712565	--	--	uncharacterized protein LOC107467793 [Arachis duranensis]	--	SubName: Full=Putative ureidoglycolate hydrolase {ECO:0000313|EMBL:ABO31123.1}; EC=3.5.3.19 {ECO:0000313|EMBL:ABO31123.1};	--	GO:0004848,ureidoglycolate hydrolase activity	--
gene-LOC112712567	4.1	4.01	5.94	1.48	2.39	1.26	145	134	192	52	83	40	2.671	1.417	0.00011404	0.00184871	up	NC_037626.1	118389347	118391410	+	LOC112712567	--	K02725 20S proteasome subunit alpha 6 [EC:3.4.25.1] | (RefSeq) proteasome subunit alpha type-1-like (A)	LOB domain-containing protein 1 [Arachis duranensis]	RecName: Full=LOB domain-containing protein 1; AltName: Full=ASYMMETRIC LEAVES 2-like protein 8; Short=AS2-like protein 8;	SubName: Full=Lateral organ boundaries (LOB) domain protein {ECO:0000313|EMBL:AES62228.1};	--	GO:0005739,mitochondrion	Centromere protein H (CENP-H)
gene-LOC112712603	0.97	0.63	0.14	3.39	3.28	4.61	75	46	10	261	249	320	0.151	-2.727	1.64007e-07	5.17861e-06	down	NC_037626.1	118836832	118839196	-	LOC112712603	--	K14486 auxin response factor | (RefSeq) auxin response factor 19-like (A)	auxin response factor 16 [Arachis duranensis]	RecName: Full=Auxin response factor 16;	RecName: Full=Auxin response factor {ECO:0000256|RuleBase:RU004561};	--	GO:0005634,nucleus; GO:0003677,DNA binding; GO:0003700,DNA-binding transcription factor activity; GO:0035198,miRNA binding; GO:0009734,auxin-activated signaling pathway; GO:0051301,cell division; GO:0007389,pattern specification process; GO:0009733,response to auxin; GO:0048829,root cap development; GO:0006351,transcription, DNA-templated	B3 DNA binding domain
gene-LOC112712604	97.91	82.51	114.83	40.99	40.46	38.67	6591	5251	7058	2745	2669	2331	2.404	1.266	9.20122e-16	9.75867e-14	up	NC_037626.1	118857143	118860654	-	LOC112712604	--	K21630 GATA-type zinc finger protein 1 | (RefSeq) GATA transcription factor 2 isoform X1 (A)	GATA transcription factor 8 [Arachis duranensis]	RecName: Full=GATA transcription factor 8;	RecName: Full=GATA transcription factor {ECO:0000256|PIRNR:PIRNR016992};	GATA-4/5/6 transcription factors	GO:0005634,nucleus; GO:0005667,transcription factor complex; GO:0003682,chromatin binding; GO:0003700,DNA-binding transcription factor activity; GO:0000977,RNA polymerase II regulatory region sequence-specific DNA binding; GO:0001085,RNA polymerase II transcription factor binding; GO:0001228,DNA-binding transcription activator activity, RNA polymerase II-specific; GO:0008270,zinc ion binding; GO:…	GATA zinc finger
gene-LOC112712616	491.03	635.67	227.38	1516.82	2966.24	1326.77	19419	23766	8211	59673	114955	46991	0.227	-2.14	7.32522e-05	0.00125193	down	NC_037626.1	119135450	119136540	-	LOC112712616	--	K04733 interleukin-1 receptor-associated kinase 4 [EC:2.7.11.1] | (RefSeq) L-type lectin-domain containing receptor kinase IX.1-like (A)	alpha-methyl-mannoside-specific lectin [Arachis duranensis]	RecName: Full=Alpha-methyl-mannoside-specific lectin {ECO:0000303|PubMed:16941222}; Short=SL-I {ECO:0000303|PubMed:16941222}; Flags: Precursor;	SubName: Full=Mannose/glucose-binding lectin {ECO:0000313|EMBL:AAA74572.1};	--	GO:0044373,cytokinin binding; GO:0005537,mannose binding; GO:0046872,metal ion binding; GO:0098609,cell-cell adhesion; GO:0080037,negative regulation of cytokinin-activated signaling pathway	Legume-like lectin family
gene-LOC112712679	0.29	0.03	0.11	0	0	0	24	2	8	0	0	0	59.374	5.892	0.00218857	0.0221488	up	NC_037626.1	119819997	119823097	+	LOC112712679	--	K07466 replication factor A1 | (RefSeq) uncharacterized protein LOC107469336 (A)	uncharacterized protein LOC107469336 [Arachis duranensis]	RecName: Full=Replication protein A 70 kDa DNA-binding subunit A; Short=OsRPA70a; AltName: Full=Replication factor A protein 1A; AltName: Full=Replication protein A 1A;	SubName: Full=uncharacterized protein LOC104212304 {ECO:0000313|RefSeq:XP_009759827.1};	Single-stranded DNA-binding replication protein A (RPA), large (70 kD) subunit and related ssDNA-binding proteins	GO:0000790,nuclear chromatin; GO:0003677,DNA binding; GO:0046872,metal ion binding; GO:0051026,chiasma assembly; GO:0006281,DNA repair; GO:0006260,DNA replication; GO:0007141,male meiosis I; GO:0007140,male meiotic nuclear division; GO:0009555,pollen development	Replication protein A OB domain
gene-LOC112712680	0.24	0.25	0.29	0	0	0	10	10	11	0	0	0	55.232	5.787	0.000789099	0.00960225	up	NC_037626.1	119839124	119840489	+	LOC112712680	--	K15255 ATP-dependent DNA helicase PIF1 [EC:3.6.4.12] | (RefSeq) uncharacterized protein LOC107469337 (A)	uncharacterized protein LOC107469337 [Arachis duranensis]	--	RecName: Full=ATP-dependent DNA helicase {ECO:0000256|RuleBase:RU363044}; EC=3.6.4.12 {ECO:0000256|RuleBase:RU363044};	DNA helicase PIF1/RRM3	GO:0005524,ATP binding; GO:0003678,DNA helicase activity; GO:0006310,DNA recombination; GO:0006281,DNA repair; GO:0000723,telomere maintenance	AAA domain
gene-LOC112712681	0.42	0.22	0.71	0	0	0	16	8	25	0	0	0	88.011	6.46	6.54657e-05	0.0011347	up	NC_037626.1	119840651	119843842	-	LOC112712681	--	--	uncharacterized protein LOC107469338 isoform X2 [Arachis duranensis]	RecName: Full=Protein RETICULATA-RELATED 1, chloroplastic {ECO:0000303|PubMed:23596191}; Flags: Precursor;	SubName: Full=Uncharacterized protein {ECO:0000313|EMBL:PHT69134.1};	--	GO:0009941,chloroplast envelope; GO:0009706,chloroplast inner membrane; GO:0016021,integral component of membrane; GO:0005739,mitochondrion; GO:0009536,plastid; GO:0007275,multicellular organism development	Domain of unknown function (DUF569)
gene-LOC112712684	76.28	51.26	50.19	98.73	138.59	235.77	2660	1690	1598	3425	4736	7363	0.369	-1.438	1.31288e-06	3.50047e-05	down	NC_037626.1	119856721	119858481	-	LOC112712684	--	--	uncharacterized protein LOC107618889 [Arachis ipaensis]	--	--	--	--	Extensin-like region
gene-LOC112712686	4.17	6.47	3.4	2.38	1.29	1.38	327	480	244	186	99	97	2.703	1.434	3.60659e-05	0.00067088	up	NC_037626.1	119904119	119908991	-	LOC112712686	--	--	transcription factor bHLH111 [Arachis duranensis]	RecName: Full=Transcription factor bHLH111; AltName: Full=Basic helix-loop-helix protein 111; Short=AtbHLH111; Short=bHLH 111; AltName: Full=Transcription factor EN 66; AltName: Full=bHLH transcription factor bHLH111;	SubName: Full=BHLH transcription factor-like protein {ECO:0000313|EMBL:KEH43467.1};	--	GO:0005634,nucleus; GO:0001046,core promoter sequence-specific DNA binding; GO:0046983,protein dimerization activity; GO:0001228,DNA-binding transcription activator activity, RNA polymerase II-specific; GO:0006366,transcription by RNA polymerase II	--
gene-LOC112712696	5.51	7.29	6.54	2.66	1.93	1.72	484	605	524	232	166	135	2.988	1.579	3.66259e-11	2.0175e-09	up	NC_037626.1	120012387	120016951	-	LOC112712696	--	K05681 ATP-binding cassette, subfamily G (WHITE), member 2 | (Kazusa) Lj0g3v0241969.1; - (A)	ABC transporter G family member 21 [Arachis duranensis]	RecName: Full=ABC transporter G family member 21; Short=ABC transporter ABCG.21; Short=AtABCG21; AltName: Full=White-brown complex homolog protein 21; Short=AtWBC21;	SubName: Full=ABC transporter G family member 14 {ECO:0000313|EMBL:KYP53034.1};	Transporter, ABC superfamily (Breast cancer resistance protein)	GO:0016021,integral component of membrane; GO:0005886,plasma membrane; GO:0005524,ATP binding; GO:0042626,ATPase activity, coupled to transmembrane movement of substances	ABC-2 family transporter protein
gene-LOC112712718	14.36	8.89	12.4	3.41	5.84	2.4	241	141	190	57	96	36	2.987	1.579	6.9642e-05	0.00119879	up	NC_037626.1	120325842	120326304	-	LOC112712718	--	--	uncharacterized protein LOC107468001 [Arachis duranensis]	--	SubName: Full=Uncharacterized protein {ECO:0000313|EMBL:KHN10788.1}; Flags: Fragment;	--	--	DVL family
gene-LOC112712720	1.69	2.19	1.39	4.66	2.93	5.14	116	142	87	318	197	316	0.404	-1.306	1.94763e-05	0.000394514	down	--	--	--	--	--	--	--
gene-LOC112712829	0.06	0.03	0	0.19	0.52	1.21	2	1	0	6	16	34	0.051	-4.298	0.00119687	0.0135436	down	NC_037626.1	2078867	2081291	-	LOC112712829	--	--	uncharacterized protein LOC107463955 [Arachis duranensis]	--	SubName: Full=Uncharacterized protein {ECO:0000313|EMBL:KYP54210.1};	--	GO:0016021,integral component of membrane	--
gene-LOC112712860	2.27	2.8	3.11	0.1	0.66	0	95	111	119	4	27	0	10.531	3.397	0.000136496	0.00216472	up	--	--	--	--	--	--	--
gene-LOC112712893	0.05	0	0	1.57	0.77	0.48	1	0	0	29	14	8	0.021	-5.578	0.000356122	0.00492516	down	NC_037626.1	9309641	9311770	-	LOC112712893	--	--	uncharacterized protein LOC107464495 [Arachis duranensis]	--	--	--	--	--
gene-LOC112712951	0.69	1.16	0.86	0.13	0.11	0.15	31	49	35	6	5	6	6.64	2.731	2.11854e-05	0.00042391	up	NC_037626.1	30891901	30895014	-	LOC112712951	--	K03539 ribonuclease P/MRP protein subunit RPP1 [EC:3.1.26.5] | (RefSeq) ribonuclease P protein subunit p30-like isoform X1 (A)	ribonuclease P protein subunit p30-like isoform X1 [Arachis duranensis]	--	SubName: Full=Uncharacterized protein {ECO:0000313|EMBL:OIW09166.1};	Protein subunit of nuclear ribonuclease P (RNase P)	GO:0004540,ribonuclease activity; GO:0008033,tRNA processing	RNase P subunit p30
gene-LOC112713029	4.2	2.32	1.6	0	0	0	115	60	40	0	0	0	376.748	8.557	1.25587e-10	6.39544e-09	up	NC_037626.1	88727344	88728524	-	LOC112713029	--	K17470 sulfate transporter 1, high-affinity | (RefSeq) high affinity sulfate transporter 2 (A)	high affinity sulfate transporter 2-like [Arachis duranensis]	RecName: Full=High affinity sulfate transporter 1;	SubName: Full=Uncharacterized protein {ECO:0000313|EMBL:OIV95827.1};	Sulfate/bicarbonate/oxalate exchanger SAT-1 and related transporters (SLC26 family)	GO:0016021,integral component of membrane; GO:0005886,plasma membrane; GO:0008271,secondary active sulfate transmembrane transporter activity	--
gene-LOC112714330	0.32	0.55	0.25	0	0	0	14	23	10	0	0	0	83.191	6.378	6.60177e-05	0.00114352	up	NC_037627.1	423383	424607	+	LOC112714330	--	--	uncharacterized protein LOC107468085 [Arachis duranensis]	--	SubName: Full=Transmembrane protein, putative {ECO:0000313|EMBL:AES64152.1};	--	GO:0016021,integral component of membrane	Cotton fibre expressed protein
gene-LOC112714348	2.98	1.3	3.99	1.22	1.18	0.77	152	63	186	62	59	35	2.555	1.353	0.00411687	0.0369318	up	NC_037627.1	580079	581909	+	LOC112714348	--	--	major antigen [Arachis duranensis]	--	SubName: Full=Myosin heavy chain-like protein, putative {ECO:0000313|EMBL:KEH36692.1};	--	--	Vacuolar sorting 38 and autophagy-related subunit 14
gene-LOC112714370	1.04	4.52	1.29	0.5	0.23	0.32	65	266	73	31	14	18	6.302	2.656	2.16528e-05	0.000432112	up	NC_037627.1	708061	711672	-	LOC112714370	--	K16296 serine carboxypeptidase-like clade I [EC:3.4.16.-] | (RefSeq) serine carboxypeptidase-like 2 (A)	serine carboxypeptidase-like 2, partial [Arachis duranensis]	RecName: Full=Serine carboxypeptidase-like 6; EC=3.4.16.-; Flags: Precursor;	SubName: Full=Serine carboxypeptidase-like 18 {ECO:0000313|EMBL:KYP50206.1}; Flags: Fragment;	Serine carboxypeptidases (lysosomal cathepsin A)	GO:0005576,extracellular region; GO:0004180,carboxypeptidase activity; GO:0016747,transferase activity, transferring acyl groups other than amino-acyl groups; GO:0019748,secondary metabolic process	Serine carboxypeptidase
gene-LOC112714391	17.3	18.19	18.04	48.8	38.85	43.35	1272	1264	1211	3569	2799	2854	0.399	-1.325	2.60067e-22	6.05346e-20	down	NC_037627.1	920574	925280	-	LOC112714391	--	K21442 ankyrin repeat domain-containing protein 54 | (RefSeq) ankyrin repeat domain-containing protein 54-like (A)	serine/threonine-protein kinase STY8 [Arachis duranensis]	RecName: Full=Integrin-linked protein kinase 1 {ECO:0000303|PubMed:27208244}; EC=2.7.11.1 {ECO:0000269|PubMed:27208244}; AltName: Full=Ankyrin protein kinase 1 {ECO:0000303|PubMed:12650621};	SubName: Full=Uncharacterized protein {ECO:0000313|EMBL:OIW14045.1};	Tyrosine kinase specific for activated (GTP-bound) p21cdc42Hs	GO:0009898,cytoplasmic side of plasma membrane; GO:0005783,endoplasmic reticulum; GO:0005789,endoplasmic reticulum membrane; GO:0005524,ATP binding; GO:0004672,protein kinase activity; GO:0004674,protein serine/threonine kinase activity; GO:0004712,protein serine/threonine/tyrosine kinase activity; GO:0004871,NA; GO:0045087,innate immune response; GO:0035556,intracellular signal transduction; GO:…	Protein kinase domain
gene-LOC112714449	0.5	0.53	0.42	1.36	0.88	1.1	68	68	52	185	118	134	0.422	-1.246	6.44525e-05	0.00111862	down	NC_037627.1	1342505	1347720	+	LOC112714449	--	K13420 LRR receptor-like serine/threonine-protein kinase FLS2 [EC:2.7.11.1] | (RefSeq) probable LRR receptor-like serine/threonine-protein kinase At3g47570 isoform X1 (A)	probable LRR receptor-like serine/threonine-protein kinase At3g47570 isoform X1 [Arachis duranensis]	RecName: Full=Probable LRR receptor-like serine/threonine-protein kinase At3g47570; EC=2.7.11.1; Flags: Precursor;	SubName: Full=probable LRR receptor-like serine/threonine-protein kinase At3g47570 {ECO:0000313|RefSeq:XP_012571630.1};	--	GO:0016021,integral component of membrane; GO:0005886,plasma membrane; GO:0005524,ATP binding; GO:0004674,protein serine/threonine kinase activity	Domain of unknown function (DUF3377)
gene-LOC112714457	3.45	5.2	3.74	1.54	1.29	1.12	377	537	373	167	138	110	3.054	1.611	1.28528e-10	6.53257e-09	up	NC_037627.1	1396375	1399526	-	LOC112714457	--	K13415 protein brassinosteroid insensitive 1 [EC:2.7.10.1 2.7.11.1] | (RefSeq) BRI1; systemin receptor SR160 (A)	probable LRR receptor-like serine/threonine-protein kinase At2g24230 [Arachis ipaensis]	RecName: Full=Calmodulin-binding receptor kinase CaMRLK {ECO:0000305}; EC=2.7.11.1 {ECO:0000269|PubMed:14720124}; AltName: Full=Calmodulin-binding receptor-like kinase {ECO:0000303|PubMed:14720124}; Short=AtCaMRLK {ECO:0000303|PubMed:14720124}; AltName: Full=Protein MATERNAL EFFECT EMBRYO ARREST 62 {ECO:0000303|PubMed:15634699}; Flags: Precursor;	SubName: Full=probable LRR receptor-like serine/threonine-protein kinase At2g24230 {ECO:0000313|RefSeq:XP_004485908.1};	--	GO:0016021,integral component of membrane; GO:0005886,plasma membrane; GO:0005524,ATP binding; GO:0005516,calmodulin binding; GO:0004672,protein kinase activity; GO:0009793,embryo development ending in seed dormancy; GO:0046777,protein autophosphorylation; GO:0009733,response to auxin; GO:0009625,response to insect; GO:0006970,response to osmotic stress	--
gene-LOC112714468	1.31	0.79	1.18	2.44	3.15	2.78	79	45	65	146	186	150	0.384	-1.379	1.14119e-05	0.000243638	down	NC_037627.1	1487157	1489237	-	LOC112714468	--	K04733 interleukin-1 receptor-associated kinase 4 [EC:2.7.11.1] | (RefSeq) S-locus lectin kinase family protein (A)	FBD-associated F-box protein At5g22730-like [Arachis duranensis]	RecName: Full=F-box/FBD/LRR-repeat protein At1g16930;	SubName: Full=Uncharacterized protein {ECO:0000313|EMBL:KRH46696.1, ECO:0000313|EnsemblPlants:GLYMA08G46581.1};	--	--	--
gene-LOC112714484	0.99	0.54	0.72	0.12	0.07	0.15	59	30	39	7	4	8	6.552	2.712	2.85867e-05	0.000549635	up	NC_037627.1	1647137	1650950	+	LOC112714484	--	K08332 vacuolar protein 8 | (RefSeq) hypothetical protein (A)	U-box domain-containing protein 7 [Arachis ipaensis]	RecName: Full=U-box domain-containing protein 11; EC=2.3.2.27; AltName: Full=Plant U-box protein 11; AltName: Full=RING-type E3 ubiquitin transferase PUB11 {ECO:0000305};	SubName: Full=U-box domain-containing protein 7 {ECO:0000313|EMBL:KYP43314.1};	FOG: Armadillo/beta-catenin-like repeats	GO:0005737,cytoplasm; GO:0005634,nucleus; GO:0004842,ubiquitin-protein transferase activity; GO:0051865,protein autoubiquitination; GO:0016567,protein ubiquitination; GO:0010200,response to chitin	Shu complex component Csm2, DNA-binding
gene-LOC112714515	2.64	2.43	4.13	0.63	0.32	0.77	84	73	120	20	10	22	5.238	2.389	8.82791e-07	2.43392e-05	up	NC_037627.1	1895300	1896176	+	LOC112714515	--	K14516 ethylene-responsive transcription factor 1 | (RefSeq) ethylene-responsive transcription factor 1B-like (A)	ethylene-responsive transcription factor ERF091-like [Arachis ipaensis]	RecName: Full=Ethylene-responsive transcription factor ERF091;	SubName: Full=Ethylene-responsive transcription factor ERF091 family {ECO:0000313|EMBL:KYP51897.1};	--	GO:0005634,nucleus; GO:0003677,DNA binding; GO:0003700,DNA-binding transcription factor activity; GO:0009873,ethylene-activated signaling pathway; GO:0010200,response to chitin; GO:0006351,transcription, DNA-templated	AP2 domain
gene-LOC112714570	4.99	5.25	9.09	11.92	21.27	22.89	160	159	266	380	668	657	0.338	-1.564	1.81994e-06	4.73249e-05	down	NC_037627.1	2327880	2328852	-	LOC112714570	--	--	uncharacterized protein ECU03_1610 [Arachis duranensis]	--	SubName: Full=Late embryogenesis abundant protein group 3 protein {ECO:0000313|EMBL:ADQ91838.1};	--	--	Apolipoprotein A1/A4/E domain
gene-LOC112714582	30.59	40.58	24.48	69.95	85.19	76.08	1397	1752	1021	3178	3813	3112	0.404	-1.309	2.97165e-11	1.65597e-09	down	NC_037627.1	2394224	2396810	-	LOC112714582	--	--	uncharacterized protein LOC107468353 [Arachis duranensis]	--	SubName: Full=Uncharacterized protein {ECO:0000313|EMBL:OIV94354.1};	--	--	--
gene-LOC112714612	7.65	11.51	10.52	28.77	48.83	47.5	372	529	467	1391	2326	2068	0.232	-2.107	5.02729e-18	7.2257e-16	down	NC_037627.1	2655221	2657100	+	LOC112714612	--	K13783 MFS transporter, OPA family, solute carrier family 37 (glycerol-3-phosphate transporter), member 1/2 | (RefSeq) putative glycerol-3-phosphate transporter 4 (A)	stem-specific protein TSJT1 [Arachis duranensis]	RecName: Full=Stem-specific protein TSJT1;	SubName: Full=stem-specific protein TSJT1-like {ECO:0000313|RefSeq:XP_004485756.1};	--	--	Glutamine amidotransferase domain
gene-LOC112714626	3.16	3.9	1.97	1.19	0.67	1.21	251	293	143	94	52	86	2.877	1.525	2.80946e-05	0.000541022	up	NC_037627.1	2823214	2825407	+	LOC112714626	--	K00422 polyphenol oxidase [EC:1.10.3.1] | (RefSeq) polyphenol oxidase, chloroplastic-like (A)	polyphenol oxidase, chloroplastic-like [Arachis duranensis]	RecName: Full=Polyphenol oxidase, chloroplastic; Short=PPO; EC=1.10.3.1; AltName: Full=Catechol oxidase; Flags: Precursor;	SubName: Full=Uncharacterized protein {ECO:0000313|EMBL:KRH10822.1, ECO:0000313|EnsemblPlants:GLYMA15G07710.1};	--	GO:0009543,chloroplast thylakoid lumen; GO:0004097,catechol oxidase activity; GO:0046872,metal ion binding; GO:0046148,pigment biosynthetic process	Polyphenol oxidase middle domain
gene-LOC112714628	75.74	72.79	69.26	148.33	167.65	160.1	2394	2175	1999	4664	5193	4532	0.447	-1.161	2.67084e-26	1.04074e-23	down	--	--	--	--	--	--	--
gene-LOC112714633	4.26	5.65	2.37	8.15	10.03	6.22	169	212	86	322	390	221	0.49	-1.029	0.00304413	0.0289626	down	NC_037627.1	2881642	2882736	+	LOC112714633	--	K07517 Delta3-Delta2-enoyl-CoA isomerase [EC:5.3.3.8] | (RefSeq) enoyl-CoA delta isomerase 2, peroxisomal (A)	enoyl-CoA delta isomerase 2, peroxisomal [Arachis duranensis]	RecName: Full=Enoyl-CoA delta isomerase 2, peroxisomal {ECO:0000305}; EC=5.3.3.8 {ECO:0000269|PubMed:18657232}; AltName: Full=Delta(3),Delta(2)-enoyl CoA isomerase 2 {ECO:0000303|PubMed:18657232}; Short=AtECI2 {ECO:0000303|PubMed:18657232}; AltName: Full=Indole-3-butyric acid response 10 {ECO:0000303|PubMed:18725356};	SubName: Full=enoyl-CoA delta isomerase 2, peroxisomal-like {ECO:0000313|RefSeq:XP_004485774.1};	--	GO:0005777,peroxisome; GO:0004165,dodecenoyl-CoA delta-isomerase activity; GO:0006635,fatty acid beta-oxidation; GO:0009062,fatty acid catabolic process; GO:0080024,indolebutyric acid metabolic process; GO:0080026,response to indolebutyric acid; GO:0048767,root hair elongation	Enoyl-CoA hydratase/isomerase
gene-LOC112714714	3.81	5.72	4.11	1.9	3.03	1.55	244	346	240	121	190	89	2.049	1.035	0.00129148	0.0144193	up	NC_037627.1	3757090	3759662	-	LOC112714714	--	--	transcription factor bHLH112 [Arachis ipaensis]	RecName: Full=Transcription factor bHLH123; AltName: Full=Basic helix-loop-helix protein 123; Short=AtbHLH123; Short=bHLH 123; AltName: Full=Transcription factor EN 63; AltName: Full=bHLH transcription factor bHLH123;	SubName: Full=Uncharacterized protein {ECO:0000313|EMBL:KRH10703.1, ECO:0000313|EnsemblPlants:GLYMA15G07010.2};	--	GO:0005634,nucleus; GO:0001046,core promoter sequence-specific DNA binding; GO:0003700,DNA-binding transcription factor activity; GO:0046983,protein dimerization activity; GO:0001228,DNA-binding transcription activator activity, RNA polymerase II-specific; GO:0006366,transcription by RNA polymerase II	--
gene-LOC112714722	0.2	0.06	0.03	1.51	1.18	1.65	15	4	2	113	87	111	0.065	-3.942	1.19812e-10	6.11319e-09	down	NC_037627.1	3813578	3816470	-	LOC112714722	--	K14175 (3S,6E)-nerolidol synthase [EC:4.2.3.48] | (RefSeq) (3S,6E)-nerolidol synthase 1 (A)	(3S,6E)-nerolidol synthase 1 [Arachis duranensis]	RecName: Full=(3S,6E)-nerolidol synthase 1; Short=FaNES1; EC=4.2.3.48;	SubName: Full=Uncharacterized protein {ECO:0000313|EMBL:KRH21638.1};	--	GO:0005829,cytosol; GO:0000287,magnesium ion binding; GO:0010333,terpene synthase activity; GO:0016114,terpenoid biosynthetic process	Terpene synthase, N-terminal domain
gene-LOC112714725	5.94	5.32	5.62	1.89	2.76	2.13	427	361	369	135	194	137	2.437	1.285	5.62468e-09	2.2743e-07	up	NC_037627.1	3831553	3835350	-	LOC112714725	--	K14175 (3S,6E)-nerolidol synthase [EC:4.2.3.48] | (RefSeq) (3S,6E)-nerolidol synthase 1 (A)	(3S,6E)-nerolidol synthase 1 [Arachis duranensis]	RecName: Full=(3S,6E)-nerolidol synthase 1; Short=FaNES1; EC=4.2.3.48;	SubName: Full=(3S)-linalool/(E)-nerolidol/(E,E)-geranyl linalool synthase {ECO:0000313|EMBL:KEH15498.1}; Flags: Fragment;	--	GO:0005829,cytosol; GO:0000287,magnesium ion binding; GO:0010333,terpene synthase activity; GO:0016114,terpenoid biosynthetic process	Terpene synthase family, metal binding domain
gene-LOC112714726	2.35	1.22	2.55	3.19	4.74	4.67	151	74	150	204	299	269	0.476	-1.07	0.0016505	0.0176079	down	NC_037627.1	3880280	3885169	-	LOC112714726	--	K14175 (3S,6E)-nerolidol synthase [EC:4.2.3.48] | (RefSeq) (3S,6E)-nerolidol synthase 1 (A)	(3S,6E)-nerolidol synthase 1 [Arachis duranensis]	RecName: Full=(3S,6E)-nerolidol synthase 1, chloroplastic; Short=FvNES1; EC=4.2.3.48; Flags: Precursor;	SubName: Full=Uncharacterized protein {ECO:0000313|EMBL:KYP48454.1};	--	GO:0009507,chloroplast; GO:0000287,magnesium ion binding; GO:0010333,terpene synthase activity; GO:0016114,terpenoid biosynthetic process	Terpene synthase, N-terminal domain
gene-LOC112714774	32.17	33.21	34.73	79.3	67.86	69.37	2794	2727	2754	6851	5776	5396	0.452	-1.147	6.86753e-21	1.343e-18	down	NC_037627.1	4554972	4557681	+	LOC112714774	--	K11721 bromodomain-containing protein 3 | (RefSeq) transcription factor GTE7-like (A)	transcription factor GTE7 [Arachis duranensis]	RecName: Full=Transcription factor GTE3, chloroplastic; AltName: Full=Bromodomain-containing protein GTE3; AltName: Full=Protein GLOBAL TRANSCRIPTION FACTOR GROUP E3; Flags: Precursor;	SubName: Full=Uncharacterized protein {ECO:0000313|EMBL:KOM53919.1};	Transcription initiation factor TFIID, subunit BDF1 and related bromodomain proteins	GO:0009507,chloroplast; GO:0016569,covalent chromatin modification; GO:0006355,regulation of transcription, DNA-templated; GO:0006351,transcription, DNA-templated	Bromodomain
gene-LOC112714794	0.25	0.32	0.18	0	0	0	9	11	6	0	0	0	45.988	5.523	0.00251467	0.0247816	up	NC_037627.1	4832453	4838887	-	LOC112714794	--	K22759 coiled-coil-helix-coiled-coil-helix domain-containing protein 10 | (RefSeq) uncharacterized protein C6C3.02c (A)	uncharacterized protein LOC107623197 [Arachis ipaensis]	--	SubName: Full=Uncharacterized protein C6C3.02c {ECO:0000313|EMBL:KYP61198.1}; Flags: Fragment;	Uncharacterized conserved protein	--	CHCH domain
gene-LOC112714826	431.21	296.68	477.49	148.01	204.44	178.7	9363	6090	9467	3197	4350	3475	2.223	1.153	4.32352e-08	1.52031e-06	up	NC_037627.1	5069746	5070344	-	LOC112714826	--	--	--	--	--	--	--	--
gene-LOC112714846	6.14	7.95	9.42	4.26	3.75	2.46	309	378	433	213	185	111	2.187	1.129	8.56859e-05	0.00143597	up	NC_037627.1	5210007	5212057	+	LOC112714846	--	K22684 metacaspase-1 [EC:3.4.22.-] | (RefSeq) metacaspase-1 (A)	metacaspase-1 [Arachis duranensis]	RecName: Full=Metacaspase-1; Short=AtMC1; EC=3.4.22.-; AltName: Full=Metacaspase 1b; Short=AtMCP1b; AltName: Full=Protein LSD ONE LIKE 3;	SubName: Full=Uncharacterized protein {ECO:0000313|EMBL:KRH43894.1, ECO:0000313|EnsemblPlants:GLYMA08G19050.2};	Metacaspase involved in regulation of apoptosis	GO:0004197,cysteine-type endopeptidase activity; GO:0006952,defense response; GO:0043068,positive regulation of programmed cell death	Caspase domain
gene-LOC112714880	3.33	2.37	3.07	6.97	3.4	9.22	113	76	95	235	113	280	0.439	-1.186	0.00241025	0.0239379	down	NC_037627.1	5481613	5482547	+	LOC112714880	--	K09511 DnaJ homolog subfamily B member 5 | (RefSeq) hypothetical protein (A)	chaperone protein dnaJ 20, chloroplastic [Arachis duranensis]	RecName: Full=Chaperone protein dnaJ 20, chloroplastic; Short=AtDjC20; Short=AtJ20; Flags: Precursor;	SubName: Full=Uncharacterized protein {ECO:0000313|EMBL:KYP60545.1};	Molecular chaperone (DnaJ superfamily)	GO:0009507,chloroplast; GO:0005634,nucleus; GO:0061077,chaperone-mediated protein folding; GO:1902395,regulation of 1-deoxy-D-xylulose-5-phosphate synthase activity; GO:0010322,regulation of isopentenyl diphosphate biosynthetic process, methylerythritol 4-phosphate pathway	DnaJ domain
gene-LOC112714903	3.49	2.19	2.54	7.65	6.47	5.35	113	67	75	246	205	155	0.413	-1.276	2.77364e-05	0.000534851	down	NC_037627.1	5772967	5773858	-	LOC112714903	--	K22736 vacuolar iron transporter family protein | (RefSeq) vacuolar iron transporter homolog 4 (A)	vacuolar iron transporter homolog 4 [Arachis duranensis]	RecName: Full=Vacuolar iron transporter homolog 4; AltName: Full=Protein NODULIN-LIKE 4;	SubName: Full=Vacuolar iron transporter-like protein {ECO:0000313|EMBL:AES63379.2};	Uncharacterized membrane protein	GO:0016021,integral component of membrane; GO:0016020,membrane; GO:0005774,vacuolar membrane; GO:0005381,iron ion transmembrane transporter activity; GO:0005384,manganese ion transmembrane transporter activity; GO:0030026,cellular manganese ion homeostasis; GO:0071281,cellular response to iron ion; GO:0006880,intracellular sequestering of iron ion; GO:0071421,manganese ion transmembrane transport	VIT family
gene-LOC112714909	4.1	6.36	3.52	1.89	1.28	1.72	258	378	202	118	79	97	2.787	1.479	2.04323e-06	5.24056e-05	up	NC_037627.1	5807540	5814390	+	LOC112714909	--	K17500 integrin-linked kinase-associated serine/threonine phosphatase 2C [EC:3.1.3.16] | (RefSeq) WAT1-related protein At3g18200-like (A)	LOW QUALITY PROTEIN: WAT1-related protein At1g68170 [Arachis duranensis]	RecName: Full=WAT1-related protein At1g68170;	RecName: Full=WAT1-related protein {ECO:0000256|RuleBase:RU363077};	--	GO:0016021,integral component of membrane; GO:0005886,plasma membrane; GO:0022857,transmembrane transporter activity	EamA-like transporter family
gene-LOC112714914	1.44	1.08	2.77	0.13	0.62	0.23	69	49	121	6	29	10	5.301	2.406	0.000297138	0.00422498	up	NC_037627.1	5868165	5870308	+	LOC112714914	--	K15382 solute carrier family 50 (sugar transporter) | (RefSeq) bidirectional sugar transporter N3 (A)	bidirectional sugar transporter N3 [Arachis duranensis]	RecName: Full=Bidirectional sugar transporter N3; AltName: Full=Nodulin 3; Short=MtN3; Short=N-3;	RecName: Full=Bidirectional sugar transporter SWEET {ECO:0000256|RuleBase:RU910715};	Multitransmembrane protein	GO:0005887,integral component of plasma membrane; GO:0051119,sugar transmembrane transporter activity	PQ loop repeat
gene-LOC112714916	26.29	27.94	40.61	9.06	19.82	10.46	1678	1686	2367	575	1240	598	2.358	1.238	5.1197e-05	0.000914505	up	NC_037627.1	5874550	5876310	-	LOC112714916	--	K13065 shikimate O-hydroxycinnamoyltransferase [EC:2.3.1.133] | (RefSeq) vinorine synthase-like (A)	vinorine synthase-like [Arachis ipaensis]	RecName: Full=Vinorine synthase; EC=2.3.1.160;	SubName: Full=Uncharacterized protein {ECO:0000313|EMBL:KRH10465.1, ECO:0000313|EnsemblPlants:GLYMA15G05450.1};	--	GO:0050636,vinorine synthase activity; GO:0009820,alkaloid metabolic process	Transferase family
gene-LOC112715007	3.79	4.5	5.78	0	0	0	141	158	196	0	0	0	885.092	9.79	2.12736e-15	2.15211e-13	up	NC_037627.1	7288131	7292579	-	LOC112715007	--	--	uncharacterized protein LOC107468858 [Arachis duranensis]	--	--	--	--	--
gene-LOC112715082	5.99	7.53	6.42	15.42	13.96	20.05	701	834	686	1796	1602	2102	0.395	-1.342	9.44596e-14	7.58633e-12	down	NC_037627.1	9024595	9031593	+	LOC112715082	--	K01652 acetolactate synthase I/II/III large subunit [EC:2.2.1.6] | (RefSeq) uncharacterized LOC101253806 (A)	C2 domain-containing protein At1g53590 isoform X1 [Arachis duranensis]	RecName: Full=C2 domain-containing protein At1g53590; AltName: Full=N-terminal-TM-C2 domain type 6 protein 1; Short=NTMC2TYPE6.1;	SubName: Full=Calcium-dependent lipid-binding domain protein {ECO:0000313|EMBL:KEH38461.1};	Ca2+-dependent lipid-binding protein CLB1/vesicle protein vp115/Granuphilin A, contains C2 domain	GO:0005783,endoplasmic reticulum; GO:0016021,integral component of membrane; GO:0005886,plasma membrane; GO:0005773,vacuole; GO:0008289,lipid binding; GO:0006869,lipid transport	Synaptotagmin-like mitochondrial-lipid-binding domain
gene-LOC112715140	0.95	0.97	0.52	1.94	2.58	2.54	92	89	46	187	245	221	0.338	-1.565	8.30919e-07	2.30906e-05	down	--	--	--	--	--	--	--
gene-LOC112715154	6.04	6.61	6.46	11.74	15.23	12.78	344	356	336	665	850	652	0.47	-1.09	1.6151e-10	8.1071e-09	down	NC_037627.1	11393943	11403912	+	LOC112715154	--	--	lanC-like protein GCL1 [Arachis duranensis]	RecName: Full=LanC-like protein GCL1; AltName: Full=G protein-coupled receptor 2-like protein 1; Short=Protein GCR2-like 1;	SubName: Full=lanC-like protein GCL1 {ECO:0000313|RefSeq:XP_004502406.1};	Lanthionine synthetase C-like protein 1	GO:0019898,extrinsic component of membrane; GO:0005886,plasma membrane; GO:0007165,signal transduction	Lanthionine synthetase C-like protein
gene-LOC112715189	8.1	7.61	8.7	0	0	0	764	679	750	0	0	0	3901.38	11.93	1.62931e-23	4.32879e-21	up	NC_037627.1	12785492	12789709	-	LOC112715189	--	--	uncharacterized protein LOC107461104 isoform X1 [Arachis duranensis]	--	SubName: Full=Myb-like DNA-binding domain protein {ECO:0000313|EMBL:AES73151.2};	--	GO:0003677,DNA binding	SLIDE
gene-LOC112715191	0.51	0.61	0.68	0.93	1.63	3.76	31	35	38	56	97	205	0.281	-1.832	0.000597569	0.00758203	down	NC_037627.1	12844055	12849165	-	LOC112715191	--	K01087 trehalose 6-phosphate phosphatase [EC:3.1.3.12] | (RefSeq) probable trehalose-phosphate phosphatase J isoform X1 (A)	probable trehalose-phosphate phosphatase J isoform X2 [Arachis duranensis]	RecName: Full=Probable trehalose-phosphate phosphatase 6; Short=OsTPP6; EC=3.1.3.12; AltName: Full=Trehalose 6-phosphate phosphatase;	RecName: Full=Trehalose 6-phosphate phosphatase {ECO:0000256|RuleBase:RU361117}; EC=3.1.3.12 {ECO:0000256|RuleBase:RU361117};	Trehalose-6-phosphate synthase component TPS1 and related subunits	GO:0004805,trehalose-phosphatase activity; GO:0005992,trehalose biosynthetic process	Trehalose-phosphatase
gene-LOC112715241	2.71	1.49	2.01	2.75	5.12	5.19	108	56	73	109	200	185	0.467	-1.099	0.00339736	0.0316203	down	NC_037627.1	15567614	15570645	-	LOC112715241	--	--	uncharacterized protein LOC107469250 isoform X2 [Arachis duranensis]	--	--	--	--	--
gene-LOC112715341	40.51	36.67	44.58	97.46	104.57	103.26	1893	1620	1902	4530	4788	4321	0.39	-1.358	7.74792e-27	3.15953e-24	down	NC_037627.1	20020927	20023739	+	LOC112715341	--	K00522 ferritin heavy chain [EC:1.16.3.2] | (RefSeq) ferritin-3, chloroplastic (A)	ferritin-3, chloroplastic [Arachis duranensis]	RecName: Full=Ferritin-3, chloroplastic; EC=1.16.3.1; AltName: Full=SFerH-3; Flags: Precursor;	RecName: Full=Ferritin {ECO:0000256|RuleBase:RU361145}; EC=1.16.3.1 {ECO:0000256|RuleBase:RU361145};	Ferritin	GO:0009507,chloroplast; GO:0005737,cytoplasm; GO:0008199,ferric iron binding; GO:0004322,ferroxidase activity; GO:0005506,iron ion binding; GO:0006880,intracellular sequestering of iron ion; GO:0006826,iron ion transport	Ferritin-like domain
gene-LOC112715364	0.85	0.95	1.03	0.42	0.34	0.2	67	71	74	33	26	14	2.877	1.524	0.000610671	0.00772406	up	NC_037627.1	21816466	21821683	-	LOC112715364	--	K05909 laccase [EC:1.10.3.2] | (RefSeq) laccase-12 (A)	laccase-12 [Arachis duranensis]	RecName: Full=Laccase-5; EC=1.10.3.2; AltName: Full=Benzenediol:oxygen oxidoreductase 5; AltName: Full=Diphenol oxidase 5; AltName: Full=Urishiol oxidase 5; Flags: Precursor;	SubName: Full=laccase-5-like {ECO:0000313|RefSeq:XP_016753861.1};	Multicopper oxidases	GO:0048046,apoplast; GO:0005507,copper ion binding; GO:0052716,hydroquinone:oxygen oxidoreductase activity; GO:0016722,oxidoreductase activity, oxidizing metal ions; GO:0046274,lignin catabolic process; GO:0046688,response to copper ion	Multicopper oxidase
gene-LOC112715375	1.07	0.62	0.73	0.16	0.5	0.17	138	76	86	20	63	20	2.862	1.517	0.00477759	0.041617	up	--	--	--	--	--	--	--
gene-LOC112715401	0	0.03	0	4.97	6.12	4.16	0	4	0	658	798	496	0.002	-8.952	1.16479e-31	7.40955e-29	down	NC_037627.1	24387217	24392450	-	LOC112715401	--	K14300 nuclear pore complex protein Nup133 | (RefSeq) nuclear pore complex protein NUP133 (A)	uncharacterized protein LOC107622923 isoform X4 [Arachis ipaensis]	--	SubName: Full=Uncharacterized protein {ECO:0000313|EMBL:BAT91410.1};	--	--	Plant transposase (Ptta/En/Spm family)
gene-LOC112715416	40.4	56.51	45.07	96.49	85.99	108.58	2608	3449	2657	6197	5440	6278	0.477	-1.069	5.8239e-11	3.11866e-09	down	NC_037627.1	25495012	25496792	+	LOC112715416	--	--	nematode resistance protein-like HSPRO2 [Arachis duranensis]	RecName: Full=Nematode resistance protein-like HSPRO2; AltName: Full=AKINbetagamma-interacting protein 2; AltName: Full=Ortholog of sugar beet HS1 PRO-1 protein 2; AltName: Full=Protein Hs1pro-2;	SubName: Full=Resistance protein {ECO:0000313|EMBL:ATB52956.1}; Flags: Fragment;	--	GO:0005737,cytoplasm; GO:0020037,heme binding; GO:0046872,metal ion binding; GO:0009816,defense response to bacterium, incompatible interaction; GO:0006979,response to oxidative stress; GO:0009751,response to salicylic acid; GO:0019441,tryptophan catabolic process to kynurenine	Hs1pro-1 N-terminus
gene-LOC112715425	1.07	2.3	2.08	0.66	0.44	0.32	75	152	133	46	30	20	3.733	1.9	3.39663e-05	0.000637004	up	NC_037627.1	26330004	26331934	-	LOC112715425	--	K19747 BAHD acyltransferase [EC:2.3.1.-] | (RefSeq) BAHD acyltransferase DCR (A)	uncharacterized acetyltransferase At3g50280-like [Arachis duranensis]	RecName: Full=BAHD acyltransferase DCR; EC=2.3.1.-; AltName: Full=Protein DEFECTIVE IN CUTICULAR RIDGES; AltName: Full=Protein PERMEABLE LEAVES 3;	SubName: Full=Uncharacterized protein {ECO:0000313|EMBL:KRG97771.1, ECO:0000313|EnsemblPlants:GLYMA18G03380.1};	--	GO:0005737,cytoplasm; GO:0005829,cytosol; GO:0016747,transferase activity, transferring acyl groups other than amino-acyl groups; GO:0010143,cutin biosynthetic process; GO:0051179,localization; GO:0090626,plant epidermis morphogenesis; GO:0010090,trichome morphogenesis	Transferase family
gene-LOC112715436	0.43	0.5	0.34	1.26	1.52	1.31	11	12	8	32	38	30	0.304	-1.719	0.00248569	0.0245697	down	--	--	--	--	--	--	--
gene-LOC112715441	12.32	14.12	16.26	5.85	7.39	4.23	764	828	921	361	449	235	2.384	1.254	2.16774e-07	6.7e-06	up	NC_037627.1	27614432	27617382	-	LOC112715441	--	K14209 solute carrier family 36 (proton-coupled amino acid transporter) | (RefSeq) probable GABA transporter 2 (A)	proline transporter 1 [Arachis ipaensis]	RecName: Full=Proline transporter 1; Short=AtPROT1;	SubName: Full=Uncharacterized protein {ECO:0000313|EMBL:KRH31074.1};	Amino acid transporters	GO:0016021,integral component of membrane; GO:0005886,plasma membrane; GO:0015193,L-proline transmembrane transporter activity; GO:0015824,proline transport	Transmembrane amino acid transporter protein
gene-LOC112715511	0.03	0.14	0.06	0.05	0.16	1.85	2	10	4	4	12	130	0.104	-3.272	0.00567676	0.0477593	down	NC_037627.1	30856098	30860350	-	LOC112715511	--	--	uncharacterized protein LOC110276548 [Arachis duranensis]	--	SubName: Full=Uncharacterized protein {ECO:0000313|EMBL:PIN12232.1};	--	--	--
gene-LOC112715536	1.32	1.1	0.96	0.08	0	0.09	33	26	22	2	0	2	19.699	4.3	2.47748e-05	0.000486661	up	--	--	--	--	--	--	--
gene-LOC112715572	14.69	14.69	11.38	41.21	20.67	37.99	1194	1129	845	3333	1647	2766	0.399	-1.327	2.50473e-07	7.665e-06	down	NC_037627.1	39502652	39508104	+	LOC112715572	--	K00366 ferredoxin-nitrite reductase [EC:1.7.7.1] | (RefSeq) ferredoxin--nitrite reductase, chloroplastic (A)	ferredoxin--nitrite reductase, chloroplastic [Arachis duranensis]	RecName: Full=Ferredoxin--nitrite reductase, chloroplastic; EC=1.7.7.1; Flags: Precursor;	SubName: Full=Ferredoxin-nitrite reductase {ECO:0000313|EMBL:AES90166.1};	Sulfite reductase (ferredoxin)	GO:0009507,chloroplast; GO:0051539,4 iron, 4 sulfur cluster binding; GO:0048307,ferredoxin-nitrite reductase activity; GO:0020037,heme binding; GO:0046872,metal ion binding; GO:0042128,nitrate assimilation	Nitrite/Sulfite reductase ferredoxin-like half domain
gene-LOC112715628	2.46	2.43	2.49	0	0	0	106	99	98	0	0	0	538.47	9.073	3.19594e-13	2.35796e-11	up	--	--	--	--	--	--	--
gene-LOC112715648	3.53	7.99	3.67	1.81	1.32	1.63	196	419	186	100	72	81	3.103	1.634	1.3422e-05	0.000283104	up	NC_037627.1	68244500	68250599	-	LOC112715648	--	K17500 integrin-linked kinase-associated serine/threonine phosphatase 2C [EC:3.1.3.16] | (RefSeq) WAT1-related protein At3g18200-like (A)	WAT1-related protein At4g08290 [Arachis duranensis]	RecName: Full=WAT1-related protein At4g08290;	RecName: Full=WAT1-related protein {ECO:0000256|RuleBase:RU363077};	--	GO:0016021,integral component of membrane; GO:0005886,plasma membrane; GO:0015171,amino acid transmembrane transporter activity; GO:0032973,amino acid export across plasma membrane; GO:0080144,amino acid homeostasis; GO:0043090,amino acid import	--
gene-LOC112715649	7.85	10.78	6.1	1.3	1.53	0.47	450	584	319	74	86	24	7.273	2.863	2.3036e-12	1.52046e-10	up	NC_037627.1	68760792	68765673	+	LOC112715649	--	K17500 integrin-linked kinase-associated serine/threonine phosphatase 2C [EC:3.1.3.16] | (RefSeq) WAT1-related protein At3g18200 isoform X1 (A)	WAT1-related protein At4g08290 [Arachis ipaensis]	RecName: Full=WAT1-related protein At4g08290;	RecName: Full=WAT1-related protein {ECO:0000256|RuleBase:RU363077};	--	GO:0016021,integral component of membrane; GO:0005886,plasma membrane; GO:0015171,amino acid transmembrane transporter activity; GO:0032973,amino acid export across plasma membrane; GO:0080144,amino acid homeostasis; GO:0043090,amino acid import	EamA-like transporter family
gene-LOC112715672	0.24	0.41	0.33	0.96	1	1.43	8	13	10	32	33	43	0.281	-1.832	0.00157904	0.0169638	down	NC_037627.1	73072171	73074468	-	LOC112715672	--	--	GRF1-interacting factor 2-like [Arachis duranensis]	--	SubName: Full=GRF1-interacting factor 3-like {ECO:0000313|RefSeq:XP_004502728.1};	--	GO:0003713,transcription coactivator activity	--
gene-LOC112715675	0.07	0.26	0.04	0.51	0.8	1	8	27	4	57	88	100	0.154	-2.696	5.4862e-05	0.000971723	down	NC_037627.1	73439004	73442415	-	LOC112715675	--	K04730 interleukin-1 receptor-associated kinase 1 [EC:2.7.11.1] | (RefSeq) probable LRR receptor-like serine/threonine-protein kinase At3g47570 (A)	probable LRR receptor-like serine/threonine-protein kinase At3g47570 [Arachis duranensis]	RecName: Full=Probable LRR receptor-like serine/threonine-protein kinase At3g47570; EC=2.7.11.1; Flags: Precursor;	SubName: Full=Uncharacterized protein {ECO:0000313|EMBL:KRH53602.1, ECO:0000313|EnsemblPlants:GLYMA06G13970.1};	--	GO:0016021,integral component of membrane; GO:0005886,plasma membrane; GO:0005524,ATP binding; GO:0004674,protein serine/threonine kinase activity	--
gene-LOC112715694	12.86	11.05	15.53	20.52	30.51	43.7	1090	885	1202	1730	2534	3317	0.409	-1.29	1.02232e-06	2.79082e-05	down	NC_037627.1	75093352	75096714	-	LOC112715694	--	--	uncharacterized protein LOC107469880 [Arachis duranensis]	--	SubName: Full=Uncharacterized protein {ECO:0000313|EMBL:AFK33815.1};	START domain-containing proteins involved in steroidogenesis/phosphatidylcholine transfer	GO:0008289,lipid binding	--
gene-LOC112715789	14.83	14.14	5.83	36.71	40.78	37.85	435	392	156	1071	1172	994	0.295	-1.763	1.48955e-08	5.64538e-07	down	--	--	--	--	--	--	--
gene-LOC112715819	3.35	4.66	2.97	16.68	14.85	11.04	154	203	125	764	670	455	0.251	-1.993	7.32329e-15	6.84266e-13	down	NC_037627.1	84335613	84337977	+	LOC112715819	--	K00430 peroxidase [EC:1.11.1.7] | (RefSeq) peroxidase P7 (A)	peroxidase P7 [Arachis duranensis]	RecName: Full=Peroxidase 52; Short=Atperox P52; EC=1.11.1.7; AltName: Full=ATP49; Flags: Precursor;	RecName: Full=Peroxidase {ECO:0000256|RuleBase:RU362060, ECO:0000256|SAAS:SAAS00709852}; EC=1.11.1.7 {ECO:0000256|RuleBase:RU362060, ECO:0000256|SAAS:SAAS00709852};	--	GO:0048046,apoplast; GO:0005618,cell wall; GO:0005829,cytosol; GO:0005794,Golgi apparatus; GO:0020037,heme binding; GO:0046872,metal ion binding; GO:0004601,peroxidase activity; GO:0042744,hydrogen peroxide catabolic process; GO:0009809,lignin biosynthetic process; GO:1901430,positive regulation of syringal lignin biosynthetic process; GO:0006979,response to oxidative stress; GO:0010089,xylem dev…	Peroxidase
gene-LOC112715861	0.13	0.07	0.07	1.02	0.42	6.2	8	4	4	64	26	351	0.034	-4.872	4.02609e-08	1.42238e-06	down	NC_037627.1	87632600	87634983	-	LOC112715861	--	K09286 EREBP-like factor | (RefSeq) hypothetical protein (A)	ethylene-responsive transcription factor ERF110 isoform X2 [Arachis ipaensis]	RecName: Full=Ethylene-responsive transcription factor ERF110;	SubName: Full=ethylene-responsive transcription factor ERF110 isoform X3 {ECO:0000313|RefSeq:XP_012571925.1};	--	GO:0005634,nucleus; GO:0003677,DNA binding; GO:0003700,DNA-binding transcription factor activity; GO:0009873,ethylene-activated signaling pathway; GO:0045893,positive regulation of transcription, DNA-templated; GO:0048510,regulation of timing of transition from vegetative to reproductive phase; GO:0006351,transcription, DNA-templated	--
gene-LOC112715919	9.81	7.8	11.6	4.96	4.69	4.39	824	619	890	414	386	330	2.036	1.025	4.35342e-07	1.27299e-05	up	NC_037627.1	91695391	91697991	-	LOC112715919	--	--	BTB/POZ domain-containing protein At2g13690 [Arachis duranensis]	RecName: Full=BTB/POZ domain-containing protein At2g13690; AltName: Full=Protein PRL1-interacting factor G;	SubName: Full=BTB/POZ domain-containing protein {ECO:0000313|EMBL:KHN34076.1};	--	GO:0016567,protein ubiquitination	--
gene-LOC112715944	26.92	24.87	28.86	64.73	57.74	72.51	2794	2440	2735	6683	5872	6739	0.405	-1.305	7.45459e-22	1.63395e-19	down	NC_037627.1	92654288	92658952	+	LOC112715944	--	K15449 tRNA wybutosine-synthesizing protein 1 [EC:4.1.3.44] | (RefSeq) probable methyltransferase PMT28 (A)	probable methyltransferase PMT26 [Arachis duranensis]	RecName: Full=Probable methyltransferase PMT26; EC=2.1.1.-;	SubName: Full=Uncharacterized protein {ECO:0000313|EMBL:OIV96996.1};	--	GO:0005737,cytoplasm; GO:0005768,endosome; GO:0005794,Golgi apparatus; GO:0000139,Golgi membrane; GO:0016021,integral component of membrane; GO:0005802,trans-Golgi network; GO:0008757,S-adenosylmethionine-dependent methyltransferase activity; GO:0032259,methylation	Methyltransferase domain
gene-LOC112715957	24.71	15.51	27.46	3.87	8.2	3.78	738	438	749	115	240	101	4.178	2.063	6.47154e-09	2.59478e-07	up	NC_037627.1	93305518	93306723	+	LOC112715957	--	K09286 EREBP-like factor | (RefSeq) ethylene-responsive transcription factor ERF060-like (A)	ethylene-responsive transcription factor ERF003-like [Arachis duranensis]	RecName: Full=Ethylene-responsive transcription factor ERF003;	SubName: Full=Uncharacterized protein {ECO:0000313|EMBL:OIV96466.1};	--	GO:0005634,nucleus; GO:0003677,DNA binding; GO:0003700,DNA-binding transcription factor activity; GO:0009873,ethylene-activated signaling pathway; GO:0006351,transcription, DNA-templated	eIF3 subunit 6 N terminal domain
gene-LOC112715958	4.67	2.87	2.61	7.94	5.34	7.33	308	179	157	521	345	433	0.482	-1.053	0.000285439	0.00408704	down	NC_037627.1	93405048	93406867	+	LOC112715958	--	K10406 kinesin family member C2/C3 | (RefSeq) kinesin KP1-like (A)	uncharacterized protein LOC107470499 [Arachis duranensis]	--	SubName: Full=Uncharacterized protein {ECO:0000313|EMBL:OIV96465.1};	--	GO:0005886,plasma membrane	Plant protein of unknown function (DUF868)
gene-LOC112715976	41.33	36.28	61.94	16.9	24.54	16.25	2869	2381	3926	1167	1669	1010	2.367	1.243	6.39709e-07	1.81902e-05	up	NC_037627.1	94331293	94333447	+	LOC112715976	--	K03695 ATP-dependent Clp protease ATP-binding subunit ClpB | (RefSeq) uncharacterized protein LOC106363681 (A)	U-box domain-containing protein 14 [Arachis ipaensis]	RecName: Full=U-box domain-containing protein 7; EC=2.3.2.27; AltName: Full=Plant U-box protein 7; AltName: Full=RING-type E3 ubiquitin transferase PUB7 {ECO:0000305};	SubName: Full=Armadillo/beta-catenin-like repeat protein {ECO:0000313|EMBL:AES73556.1};	FOG: Armadillo/beta-catenin-like repeats	GO:0004842,ubiquitin-protein transferase activity	26S proteasome regulatory subunit RPN6 N-terminal domain
gene-LOC112715985	0.45	0.78	0.31	0.05	0	0.06	35	57	22	4	0	4	13.818	3.788	2.8598e-05	0.000549653	up	--	--	--	--	--	--	--
gene-LOC112716042	2.2	1.25	2.71	6.32	5.17	7.02	56	30	63	160	129	160	0.326	-1.617	1.20191e-05	0.00025577	down	NC_037627.1	96889214	96889915	+	LOC112716042	--	K09286 EREBP-like factor | (RefSeq) hypothetical protein (A)	ethylene-responsive transcription factor ERF017-like [Arachis duranensis]	RecName: Full=Ethylene-responsive transcription factor ERF017;	SubName: Full=Ethylene-responsive transcription factor ERF018 {ECO:0000313|EMBL:AES73498.1};	--	GO:0005634,nucleus; GO:0003677,DNA binding; GO:0003700,DNA-binding transcription factor activity; GO:0009873,ethylene-activated signaling pathway; GO:0006351,transcription, DNA-templated	AP2 domain
gene-LOC112716071	13.07	9.85	14.36	5.85	6.64	5.71	1040	741	1043	463	518	407	2.003	1.002	3.87947e-07	1.1433e-05	up	NC_037627.1	97967212	97970890	-	LOC112716071	--	K00279 cytokinin dehydrogenase [EC:1.5.99.12] | (RefSeq) cytokinin dehydrogenase 7 (A)	cytokinin dehydrogenase 7 [Arachis duranensis]	RecName: Full=Cytokinin dehydrogenase 7; EC=1.5.99.12; AltName: Full=Cytokinin oxidase 7; Short=AtCKX5; Short=AtCKX7; Short=CKO7;	SubName: Full=Cytokinin oxidase {ECO:0000313|EMBL:EOY30036.1};	Proteins containing the FAD binding domain	GO:0019139,cytokinin dehydrogenase activity; GO:0050660,flavin adenine dinucleotide binding; GO:0016614,oxidoreductase activity, acting on CH-OH group of donors; GO:0009823,cytokinin catabolic process	Cytokinin dehydrogenase 1, FAD and cytokinin binding
gene-LOC112716083	7.86	10.57	6.6	4.39	3.66	3.47	331	421	254	184	151	131	2.117	1.082	2.22091e-05	0.000441873	up	NC_037627.1	98680407	98681568	-	LOC112716083	--	--	uncharacterized protein LOC107470741 [Arachis duranensis]	--	SubName: Full=Uncharacterized protein {ECO:0000313|EMBL:OIV96642.1};	--	--	Cotton fibre expressed protein
gene-LOC112716091	8.28	10.96	8.98	2.45	2.54	5.08	422	528	418	124	127	232	2.75	1.459	2.60313e-06	6.48379e-05	up	NC_037627.1	99237141	99238739	+	LOC112716091	--	K17895 GATA-binding protein 3 | (RefSeq) GATA transcription factor 9 (A)	GATA transcription factor 12 [Arachis duranensis]	RecName: Full=GATA transcription factor 12 {ECO:0000303|PubMed:15084732};	RecName: Full=GATA transcription factor {ECO:0000256|PIRNR:PIRNR016992};	GATA-4/5/6 transcription factors	GO:0005634,nucleus; GO:0005667,transcription factor complex; GO:0003682,chromatin binding; GO:0003700,DNA-binding transcription factor activity; GO:0000977,RNA polymerase II regulatory region sequence-specific DNA binding; GO:0001085,RNA polymerase II transcription factor binding; GO:0001228,DNA-binding transcription activator activity, RNA polymerase II-specific; GO:0008270,zinc ion binding; GO:…	GATA zinc finger
gene-LOC112716167	0.04	0.74	0.29	0.4	4.82	5.37	1	16	6	9	108	110	0.099	-3.34	0.000751391	0.00922449	down	--	--	--	--	--	--	--
gene-LOC112716169	6.52	6.18	4.83	13.52	10.35	14.19	528	473	357	1089	821	1029	0.45	-1.151	5.28592e-09	2.14723e-07	down	NC_037627.1	101755475	101760029	-	LOC112716169	--	--	sulfite exporter TauE/SafE family protein 3 [Arachis ipaensis]	RecName: Full=Sulfite exporter TauE/SafE family protein 3 {ECO:0000312|EMBL:AEC07746.1};	SubName: Full=Uncharacterized protein {ECO:0000313|EMBL:ACJ86237.1};	--	GO:0016021,integral component of membrane	Sulfite exporter TauE/SafE
gene-LOC112716188	53.72	53.55	61.03	17.8	15.77	13.77	2430	2290	2521	801	699	558	3.47	1.795	2.96028e-30	1.62214e-27	up	NC_037627.1	102712003	102713250	+	LOC112716188	--	K13448 calcium-binding protein CML | (RefSeq) calcium-binding protein CML42-like (A)	probable calcium-binding protein CML32 [Arachis duranensis]	RecName: Full=Calcium-binding protein CML42; AltName: Full=Calmodulin-like protein 42;	SubName: Full=calmodulin-like protein 2 {ECO:0000313|RefSeq:XP_004501206.1};	Calmodulin and related proteins (EF-Hand superfamily)	GO:0005509,calcium ion binding; GO:0010091,trichome branching	EF-hand domain pair
gene-LOC112716190	15.84	25.43	19.16	10.14	9.33	5.96	603	915	666	384	348	203	2.312	1.209	7.09791e-06	0.000160942	up	NC_037627.1	102764358	102767975	-	LOC112716190	--	K22736 vacuolar iron transporter family protein | (RefSeq) vacuolar iron transporter homolog 3-like (A)	uncharacterized protein LOC107470875 [Arachis duranensis]	--	SubName: Full=Uncharacterized protein {ECO:0000313|EMBL:KVH91446.1};	--	GO:0016021,integral component of membrane	Protein of unknown function, DUF599
gene-LOC112716352	4.8	7.62	4.73	20.46	9.16	12.95	319	479	287	1353	597	771	0.392	-1.351	2.26884e-05	0.000450556	down	NC_037627.1	107079760	107082439	+	LOC112716352	--	K08900 mitochondrial chaperone BCS1 | (RefSeq) AAA-ATPase ASD, mitochondrial (A)	AAA-ATPase ASD, mitochondrial [Arachis duranensis]	RecName: Full=AAA-ATPase At3g28580; EC=3.6.1.3 {ECO:0000250|UniProtKB:Q9FLD5};	SubName: Full=p-loop nucleoside triphosphate hydrolase superfamily protein {ECO:0000313|EMBL:KEH40138.1};	AAA+-type ATPase	GO:0005783,endoplasmic reticulum; GO:0016021,integral component of membrane; GO:0005524,ATP binding; GO:0016887,ATPase activity; GO:0009737,response to abscisic acid; GO:0000304,response to singlet oxygen	ABC transporter
gene-LOC112716390	0.19	0.73	0.16	0.05	0	0	8	29	6	2	0	0	21.232	4.408	0.00559289	0.0472253	up	NC_037627.1	108306081	108307916	+	LOC112716390	--	K09422 transcription factor MYB, plant | (RefSeq) transcription factor MYB30 (A)	transcription factor MYB30 [Arachis duranensis]	RecName: Full=Myb-related protein 306;	SubName: Full=R2R3-myb transcription factor {ECO:0000313|EMBL:AES74706.1};	Transcription factor, Myb superfamily	GO:0005634,nucleus; GO:0003677,DNA binding; GO:0006355,regulation of transcription, DNA-templated; GO:0006351,transcription, DNA-templated	SLIDE
gene-LOC112716409	3.69	2.51	2.43	1.44	0.57	1.2	226	145	136	88	34	66	2.625	1.392	0.000602066	0.0076299	up	NC_037627.1	108711342	108713030	+	LOC112716409	--	K13496 UDP-glucosyl transferase 73C [EC:2.4.1.-] | (RefSeq) UDP-glycosyltransferase 73C6 (A)	UDP-glycosyltransferase 73C6 [Arachis duranensis]	RecName: Full=UDP-glycosyltransferase 73C5; EC=2.4.1.-; AltName: Full=Cytokinin-O-glucosyltransferase 3; AltName: Full=Deoxynivalenol-glucosyl-transferase 1; AltName: Full=Zeatin O-glucosyltransferase 3; Short=AtZOG3;	RecName: Full=Glycosyltransferase {ECO:0000256|RuleBase:RU362057}; EC=2.4.1.- {ECO:0000256|RuleBase:RU362057};	UDP-glucuronosyl and UDP-glucosyl transferase	GO:0016021,integral component of membrane; GO:0043231,intracellular membrane-bounded organelle; GO:0050502,cis-zeatin O-beta-D-glucosyltransferase activity; GO:0046527,glucosyltransferase activity; GO:0080043,quercetin 3-O-glucosyltransferase activity; GO:0080046,quercetin 4'-O-glucosyltransferase activity; GO:0080044,quercetin 7-O-glucosyltransferase activity; GO:0050403,trans-zeatin O-beta-D-gl…	UDP-glucoronosyl and UDP-glucosyl transferase
gene-LOC112716411	0.15	0.35	0.54	0	0	0	16	36	54	0	0	0	191.584	7.582	1.61143e-07	5.10017e-06	up	NC_037627.1	108719667	108723052	-	LOC112716411	--	K17964 leucine-rich PPR motif-containing protein, mitochondrial | (RefSeq) putative pentatricopeptide repeat-containing protein At1g12700, mitochondrial (A)	putative pentatricopeptide repeat-containing protein At1g12700, mitochondrial isoform X1 [Arachis duranensis]	RecName: Full=Putative pentatricopeptide repeat-containing protein At1g12700, mitochondrial; Flags: Precursor;	SubName: Full=Uncharacterized protein {ECO:0000313|EMBL:OIW01404.1};	FOG: PPR repeat	GO:0005739,mitochondrion; GO:0004519,endonuclease activity; GO:0003723,RNA binding; GO:0080156,mitochondrial mRNA modification; GO:0006397,mRNA processing	ATPase expression protein 1
gene-LOC112716421	5.69	5.84	6.09	0	0	0	494	479	482	0	0	0	2587.75	11.337	2.69498e-21	5.47373e-19	up	--	--	--	--	--	--	--
gene-LOC112716441	1.88	1.73	2.09	4.32	3.24	3.84	173	151	176	396	293	317	0.489	-1.033	2.26939e-06	5.73672e-05	down	NC_037627.1	109283781	109287551	-	LOC112716441	--	K18835 WRKY transcription factor 2 | (RefSeq) probable WRKY transcription factor 2 (A)	probable WRKY transcription factor 4 [Arachis duranensis]	RecName: Full=Probable WRKY transcription factor 4; AltName: Full=WRKY DNA-binding protein 4;	SubName: Full=Transcription factor {ECO:0000313|EMBL:ABY84663.1}; SubName: Full=Transcription factor WRKY4 {ECO:0000313|EMBL:DAA80462.1};	--	GO:0005634,nucleus; GO:0003677,DNA binding; GO:0003700,DNA-binding transcription factor activity; GO:0046872,metal ion binding; GO:0043565,sequence-specific DNA binding; GO:0044212,transcription regulatory region DNA binding; GO:0006952,defense response; GO:1900425,negative regulation of defense response to bacterium; GO:1900150,regulation of defense response to fungus; GO:0009723,response to eth…	--
gene-LOC112716523	2.57	2.8	3.48	1.09	1.4	1.03	97	100	120	41	52	35	2.446	1.29	0.000164657	0.00254759	up	--	--	--	--	--	--	--
gene-LOC112716552	1.2	0.17	0.09	0	0.04	0.02	133	18	9	0	4	2	25.282	4.66	0.000107774	0.00175742	up	--	--	--	--	--	--	--
gene-LOC112716599	163.61	164.52	161.24	368.81	313.05	354.52	9323	8863	8390	20906	17481	18092	0.461	-1.116	8.03295e-24	2.2719e-21	down	NC_037627.1	111665831	111667402	+	LOC112716599	--	K08332 vacuolar protein 8 | (RefSeq) hypothetical protein (A)	E3 ubiquitin-protein ligase PUB23 [Arachis duranensis]	RecName: Full=E3 ubiquitin-protein ligase PUB23; EC=2.3.2.27; AltName: Full=Plant U-box protein 23; AltName: Full=RING-type E3 ubiquitin transferase PUB23 {ECO:0000305}; AltName: Full=U-box domain-containing protein 23;	RecName: Full=RING-type E3 ubiquitin transferase {ECO:0000256|SAAS:SAAS00702733}; EC=2.3.2.27 {ECO:0000256|SAAS:SAAS00702733};	--	GO:0005829,cytosol; GO:0004842,ubiquitin-protein transferase activity; GO:0006952,defense response; GO:0051865,protein autoubiquitination; GO:0016567,protein ubiquitination; GO:0010200,response to chitin; GO:0009414,response to water deprivation	Zinc-finger of the MIZ type in Nse subunit
gene-LOC112716639	0.65	0.86	0.67	1.93	1.55	1.41	71	89	67	211	167	139	0.432	-1.21	2.30542e-05	0.000456302	down	--	--	--	--	--	--	--
gene-LOC112716649	4.36	3.85	3.29	13.29	11.48	18.65	515	430	355	1561	1328	1972	0.26	-1.945	2.27657e-19	3.71922e-17	down	--	--	--	--	--	--	--
gene-LOC112716672	1.39	4.3	1.22	15	7.26	8.86	116	339	93	1243	593	661	0.216	-2.214	1.16317e-06	3.13307e-05	down	NC_037627.1	112600143	112602440	-	LOC112716672	--	K01180 endo-1,3(4)-beta-glucanase [EC:3.2.1.6] | (RefSeq) LOW QUALITY PROTEIN: probable endo-1,3(4)-beta-glucanase ARB_01444 (A)	LOW QUALITY PROTEIN: probable endo-1,3(4)-beta-glucanase ARB_01444 [Arachis duranensis]	--	SubName: Full=Endo-1,3(4)-beta-glucanase 1 {ECO:0000313|EMBL:KYP36101.1};	Predicted endo-1,3-beta-glucanase	GO:0052861,glucan endo-1,3-beta-glucanase activity, C-3 substituted reducing group	Glycosyl hydrolase family 81 N-terminal domain
gene-LOC112716691	43.81	39.66	49.02	91.51	104.63	121.27	1839	1574	1879	3821	4304	4559	0.409	-1.29	8.08425e-17	9.73163e-15	down	NC_037627.1	112905540	112907601	+	LOC112716691	--	K10525 allene oxide cyclase [EC:5.3.99.6] | (RefSeq) allene oxide cyclase, chloroplastic (A)	allene oxide cyclase, chloroplastic [Arachis ipaensis]	RecName: Full=Allene oxide cyclase, chloroplastic {ECO:0000303|Ref.1, ECO:0000303|Ref.2}; Short=OsAOC {ECO:0000303|Ref.1}; EC=5.3.99.6 {ECO:0000269|PubMed:23347338}; AltName: Full=Protein COLEOPTILE PHOTOMORPHOGENESIS 2 {ECO:0000303|PubMed:23347338}; AltName: Full=Protein HEBIBA {ECO:0000303|PubMed:14605232}; Flags: Precursor;	SubName: Full=Allene oxide cyclase 3, chloroplastic {ECO:0000313|EMBL:KHN47653.1}; EC=5.3.99.6 {ECO:0000313|EMBL:KHN47653.1};	--	GO:0009507,chloroplast; GO:0046423,allene-oxide cyclase activity; GO:0009734,auxin-activated signaling pathway; GO:0007623,circadian rhythm; GO:0050832,defense response to fungus; GO:0080186,developmental vegetative growth; GO:0009908,flower development; GO:0009864,induced systemic resistance, jasmonic acid mediated signaling pathway; GO:0009695,jasmonic acid biosynthetic process; GO:0048573,phot…	Dirigent-like protein
gene-LOC112716704	0.43	0.4	0.21	2.03	1.21	1.11	18	16	8	85	50	42	0.232	-2.105	0.000112054	0.00181876	down	NC_037627.1	113000052	113001290	-	LOC112716704	--	--	LOB domain-containing protein 40 [Arachis duranensis]	RecName: Full=LOB domain-containing protein 41; AltName: Full=ASYMMETRIC LEAVES 2-like protein 38; Short=AS2-like protein 38;	SubName: Full=Uncharacterized protein {ECO:0000313|EMBL:KRG93864.1, ECO:0000313|EnsemblPlants:GLYMA19G06280.1};	--	GO:0006355,regulation of transcription, DNA-templated	--
gene-LOC112716709	1.72	1.47	3.31	0.25	0.27	0.15	103	83	181	15	16	8	9.391	3.231	2.10483e-10	1.03967e-08	up	NC_037627.1	113029430	113031172	-	LOC112716709	--	--	uncharacterized protein LOC107473314 [Arachis duranensis]	--	--	--	--	--
gene-LOC112716807	0.89	1.42	1.37	4.18	2.26	3.1	63	95	89	295	157	197	0.376	-1.412	3.27954e-05	0.000619239	down	NC_037627.1	113958255	113961340	+	LOC112716807	--	K16222 Dof zinc finger protein DOF5.5 | (RefSeq) cyclic dof factor 1-like (A)	cyclic dof factor 3 [Arachis duranensis]	RecName: Full=Cyclic dof factor 2; AltName: Full=Dof zinc finger protein DOF5.2; Short=AtDOF5.2;	SubName: Full=Dof protein {ECO:0000313|EMBL:DAA64942.1};	--	GO:0005634,nucleus; GO:0003700,DNA-binding transcription factor activity; GO:0046872,metal ion binding; GO:0043565,sequence-specific DNA binding; GO:0009908,flower development; GO:0006355,regulation of transcription, DNA-templated; GO:0006351,transcription, DNA-templated	Dof domain, zinc finger
gene-LOC112716815	0.88	0.88	0.44	4.38	2.4	3.04	78	74	36	387	209	242	0.219	-2.192	1.88426e-09	8.23953e-08	down	NC_037627.1	114018942	114021391	+	LOC112716815	--	K13754 solute carrier family 24 (sodium/potassium/calcium exchanger), member 6 | (RefSeq) cation/calcium exchanger 2-like (A)	cation/calcium exchanger 2-like [Arachis duranensis]	RecName: Full=Cation/calcium exchanger 2; AltName: Full=Protein CATION EXCHANGER 8;	SubName: Full=Uncharacterized protein {ECO:0000313|EMBL:ESW33872.1};	K+-dependent Na+:Ca2+ antiporter	GO:0016021,integral component of membrane; GO:0015297,antiporter activity; GO:0006813,potassium ion transport; GO:0006814,sodium ion transport	Sodium/calcium exchanger protein
gene-LOC112716820	0.4	0.4	0.38	0.68	0.87	5.5	16	15	14	27	34	197	0.166	-2.594	0.000932448	0.0110079	down	NC_037627.1	114051447	114052692	+	LOC112716820	--	--	B3 domain-containing transcription factor VRN1 [Arachis duranensis]	RecName: Full=B3 domain-containing transcription factor VRN1; AltName: Full=Protein VERNALIZATION 1;	SubName: Full=B3 domain-containing transcription factor VRN1 {ECO:0000313|EMBL:KYP34933.1};	--	GO:0005654,nucleoplasm; GO:0003677,DNA binding; GO:0043565,sequence-specific DNA binding; GO:0009909,regulation of flower development; GO:0006355,regulation of transcription, DNA-templated; GO:0006351,transcription, DNA-templated; GO:0010048,vernalization response	B3 DNA binding domain
gene-LOC112716854	3.2	2.55	4.25	0.54	0.74	0.68	190	143	230	32	43	36	4.999	2.322	8.32018e-12	5.04243e-10	up	NC_037627.1	114335802	114340025	-	LOC112716854	--	K13065 shikimate O-hydroxycinnamoyltransferase [EC:2.3.1.133] | (RefSeq) spermidine hydroxycinnamoyl transferase (A)	spermidine hydroxycinnamoyl transferase [Arachis ipaensis]	RecName: Full=Spermidine hydroxycinnamoyl transferase; EC=2.3.1.-; AltName: Full=BAHD-like hydroxycinnamoyl transferase;	SubName: Full=Uncharacterized protein {ECO:0000313|EMBL:KVI11866.1};	--	GO:0016410,N-acyltransferase activity; GO:0080074,spermidine:caffeoyl CoA N-acyltransferase activity; GO:0080073,spermidine:coumaroyl CoA N-acyltransferase activity; GO:0080075,spermidine:feruloyl CoA N-acyltransferase activity; GO:0080072,spermidine:sinapoyl CoA N-acyltransferase activity; GO:0009555,pollen development; GO:0010584,pollen exine formation; GO:0080088,spermidine hydroxycinnamate co…	--
gene-LOC112716931	3.14	3.28	2.41	1.6	1.22	1.32	599	593	421	303	228	226	2.085	1.06	4.99981e-07	1.44673e-05	up	NC_037627.1	114965494	114980520	+	LOC112716931	--	K05666 ATP-binding cassette, subfamily C (CFTR/MRP), member 2 | (RefSeq) ABC transporter C family member 2 isoform X2 (A)	ABC transporter C family member 12-like [Arachis duranensis]	RecName: Full=ABC transporter C family member 12; Short=ABC transporter ABCC.12; Short=AtABCC12; EC=3.6.3.44; AltName: Full=ATP-energized glutathione S-conjugate pump 13; AltName: Full=Glutathione S-conjugate-transporting ATPase 13; AltName: Full=Multidrug resistance-associated protein 13;	SubName: Full=Uncharacterized protein {ECO:0000313|EMBL:OIV95474.1};	Multidrug resistance-associated protein/mitoxantrone resistance protein, ABC superfamily	GO:0016021,integral component of membrane; GO:0000325,plant-type vacuole; GO:0005774,vacuolar membrane; GO:0005524,ATP binding; GO:0042626,ATPase activity, coupled to transmembrane movement of substances; GO:0008559,xenobiotic transmembrane transporting ATPase activity; GO:0055085,transmembrane transport	Helicase HerA, central domain
gene-LOC112716936	0.12	0.16	0.05	0.34	0.57	0.85	11	14	4	31	51	70	0.184	-2.444	0.000170911	0.00263195	down	NC_037627.1	115012032	115021022	+	LOC112716936	--	K04733 interleukin-1 receptor-associated kinase 4 [EC:2.7.11.1] | (RefSeq) cysteine-rich receptor-like kinase (A)	cysteine-rich receptor-like protein kinase 10 isoform X1 [Arachis ipaensis]	RecName: Full=Cysteine-rich receptor-like protein kinase 10; Short=Cysteine-rich RLK10; EC=2.7.11.-; AltName: Full=Receptor-like protein kinase 4; Flags: Precursor;	SubName: Full=cysteine-rich receptor-like protein kinase 10 isoform X1 {ECO:0000313|RefSeq:XP_004499785.1};	--	GO:0016021,integral component of membrane; GO:0005886,plasma membrane; GO:0005524,ATP binding; GO:0004674,protein serine/threonine kinase activity; GO:0042742,defense response to bacterium; GO:0006468,protein phosphorylation	Haspin like kinase domain
gene-LOC112716976	27.46	31.21	33.6	62.86	63.09	63.61	657	706	734	1496	1479	1363	0.476	-1.072	2.71198e-15	2.70709e-13	down	NC_037627.1	115362277	115362936	+	LOC112716976	--	K13448 calcium-binding protein CML | (RefSeq) putative calcium-binding protein CML19 (A)	calcium-binding protein CML37 [Arachis duranensis]	RecName: Full=Calcium-binding protein CML37; AltName: Full=Calmodulin-like protein 37;	SubName: Full=Uncharacterized protein {ECO:0000313|EMBL:KRH30084.1, ECO:0000313|EnsemblPlants:GLYMA11G25670.1};	Calmodulin and related proteins (EF-Hand superfamily)	GO:0005737,cytoplasm; GO:0005634,nucleus; GO:0005509,calcium ion binding; GO:0010193,response to ozone	Caleosin related protein
gene-LOC112717105	0.96	2.55	1.91	0.2	0	0.34	38	95	69	8	0	12	9.83	3.297	8.51497e-05	0.00142926	up	NC_037627.1	116506411	116509313	+	LOC112717105	--	K03283 heat shock 70kDa protein 1/2/6/8 | (RefSeq) heat shock cognate 70 kDa protein 2-like isoform X1 (A)	uncharacterized protein LOC107621674 [Arachis ipaensis]	--	SubName: Full=Uncharacterized protein {ECO:0000313|EMBL:KRH49497.1, ECO:0000313|EnsemblPlants:GLYMA07G19730.1};	--	GO:0005737,cytoplasm; GO:0004791,thioredoxin-disulfide reductase activity	Zinc-ribbon, C4HC2 type
gene-LOC112717140	3.11	2.98	1.26	10.09	10.09	7.35	632	571	233	2037	2006	1336	0.26	-1.943	6.16869e-10	2.87936e-08	down	NC_037627.1	116790554	116797453	-	LOC112717140	--	K19613 leucine-rich repeat protein SHOC2 | (RefSeq) putative disease resistance protein RGA3 (A)	putative disease resistance protein RGA1 isoform X1 [Arachis ipaensis]	RecName: Full=Putative disease resistance protein RGA1; AltName: Full=RGA3-blb;	SubName: Full=NBS-LRR type disease resistance protein {ECO:0000313|EMBL:KEH38630.1};	Apoptotic ATPase	GO:0043531,ADP binding; GO:0005524,ATP binding; GO:0006952,defense response	Leucine Rich repeats (2 copies)
gene-LOC112717155	82.8	114.82	76.76	17.86	6.89	16.99	4130	5414	3496	886	337	759	6.416	2.682	4.0095e-17	5.04593e-15	up	NC_037627.1	116848045	116850712	-	LOC112717155	--	K13066 caffeic acid 3-O-methyltransferase [EC:2.1.1.68] | (RefSeq) isoliquiritigenin 2'-O-methyltransferase (A)	isoliquiritigenin 2'-O-methyltransferase isoform X2 [Arachis ipaensis]	RecName: Full=Isoliquiritigenin 2'-O-methyltransferase; Short=MsCHMT; EC=2.1.1.154 {ECO:0000269|PubMed:1731632, ECO:0000269|PubMed:9055445}; AltName: Full=Chalcone O-methyltransferase; Short=ChOMT; AltName: Full=Licodione 2'-O-methyltransferase; Short=MsLMT; EC=2.1.1.65 {ECO:0000269|PubMed:9055445};	SubName: Full=Uncharacterized protein {ECO:0000313|EMBL:CBI18183.3};	Hydroxyindole-O-methyltransferase and related SAM-dependent methyltransferases	GO:0033802,isoliquiritigenin 2'-O-methyltransferase activity; GO:0030751,licodione 2'-O-methyltransferase activity; GO:0046983,protein dimerization activity	O-methyltransferase domain
gene-LOC112717176	0.61	1.12	0.16	2.64	2.01	2.53	25	43	6	107	80	92	0.257	-1.959	0.00100511	0.0117237	down	--	--	--	--	--	--	--
gene-LOC112717217	2.07	1.29	1.43	6.12	2.8	4.24	278	163	175	817	368	510	0.355	-1.493	4.7038e-06	0.000110073	down	NC_037627.1	5051895	5057265	-	LOC112717217	--	K13420 LRR receptor-like serine/threonine-protein kinase FLS2 [EC:2.7.11.1] | (RefSeq) probable LRR receptor-like serine/threonine-protein kinase At3g47570 (A)	LRR receptor-like serine/threonine-protein kinase FLS2 [Arachis duranensis]	RecName: Full=Receptor-like protein 1 {ECO:0000303|PubMed:18434605}; Short=AtRLP1 {ECO:0000303|PubMed:18434605}; AltName: Full=Receptor of eMax {ECO:0000303|PubMed:23898033}; Flags: Precursor;	SubName: Full=probable LRR receptor-like serine/threonine-protein kinase At4g36180 {ECO:0000313|RefSeq:XP_019055286.1};	FOG: Leucine rich repeat	GO:0016021,integral component of membrane; GO:0042742,defense response to bacterium	--
gene-LOC112717311	340.48	377.6	542.67	205.85	182.99	137.93	7183	7531	10454	4320	3783	2606	2.337	1.225	6.00917e-08	2.0688e-06	up	NC_037627.1	10672909	10673490	-	LOC112717311	--	--	histidine-rich glycoprotein [Arachis ipaensis]	--	SubName: Full=Uncharacterized protein {ECO:0000313|EMBL:OIV97502.1};	--	--	--
[truncated: 2,667 more rows]
