# Supplementary material for: Transcriptomic and Metabolomic Analyses Reveal the Roles of Flavonoids and Auxin on Peanut Nodulation
Source: Int J Mol Sci. 2023 Jun 15;24(12):10152. doi: 10.3390/ijms241210152 (PMC10299696; doi:10.3390/ijms241210152)
Supplement: Supplementary file 1 [file ijms-24-10152-s001.zip › Table S2.xlsx]

## Sheet: Sheet1
Index	Formula	Compounds	物质	Class I	物质一级分类	Class II	物质二级分类	CAS	Level	H1	H2	H3	T1	T2	T3	VIP	Fold_Change	Log2FC	Type
pmb0069	C7H7NO	Benzamide	苯甲酰胺	Phenolic acids	酚酸类	Phenolic acids	酚酸类	55-21-0	B	14463	14434	11705	42023	24472	31213	1.30277	2.40648	1.26693	up
mws0491	C8H11N	Phenethylamine	2-苯乙胺	Others	其它类	Others	其它	64-04-0	B	56076	43970	56742	174500	128750	167720	1.36925	3.00387	1.58682	up
mws0219	C4H7NO4	L-Aspartic Acid	L-天冬氨酸	Amino acids and derivatives	氨基酸及其衍生物	Amino acids and derivatives	氨基酸及其衍生物	56-84-8	A	837140	1143000	756050	402360	371030	362500	1.34769	0.415136	-1.26835	down
pme0057	C4H9NO2S	L-Homocysteine	L-高半胱氨酸	Amino acids and derivatives	氨基酸及其衍生物	Amino acids and derivatives	氨基酸及其衍生物	6027-13-0	B	8599.6	7870	8718.4	17677	17681	20825	1.39133	2.23055	1.1574	up
mws1336	C7H7NO2	4-Aminobenzoic acid	对氨基苯甲酸	Phenolic acids	酚酸类	Phenolic acids	酚酸类	150-13-0	B	12627	12577	13266	31105	25176	25234	1.37656	2.11892	1.08333	up
pme0014	C5H9NO4	L-Glutamic acid*	L-谷氨酸*	Amino acids and derivatives	氨基酸及其衍生物	Amino acids and derivatives	氨基酸及其衍生物	56-86-0	A	2973900	3155000	2708200	1096900	1327800	1478900	1.3621	0.441729	-1.17877	down
pmb2826	C5H8O5	L-Citramalic acid*	2-甲基苹果酸*	Organic acids	有机酸	Organic acids	有机酸	6236-09-5	B	229390	229710	260290	527440	533020	430230	1.3671	2.07216	1.05113	up
mws0182	C8H8O3	p-Hydroxyphenyl acetic acid	对羟基苯乙酸	Phenolic acids	酚酸类	Phenolic acids	酚酸类	156-38-7	B	41036	39633	19668	114680	102970	104930	1.30725	3.21497	1.6848	up
mws0213	C5H12O5	Ribitol*	阿东糖醇*	Others	其它类	Saccharides and Alcohols	糖及醇类	488-81-3	B	12046	11059	15667	29524	30692	29475	1.36308	2.31329	1.20995	up
mws0467	C9H10O3	3-(4-Hydroxyphenyl)-propionic acid	3-(4-羟基苯基)丙酸	Phenolic acids	酚酸类	Phenolic acids	酚酸类	501-97-3	B	44363	32264	23519	88920	48552	72268	1.15709	2.09434	1.0665	up
Lmgn002555	C8H14O4	2-Propylglutaric acid	2-丙基戊二酸	Organic acids	有机酸	Organic acids	有机酸	32806-62-5	B	11042	13656	22702	40965	38921	33439	1.26062	2.39082	1.25751	up
mws4170	C6H12O6	D-Glucose	D-葡萄糖	Others	其它类	Saccharides and Alcohols	糖及醇类	14431-43-7	A	640270	523090	537440	1297800	1213600	1520600	1.37753	2.37065	1.24528	up
Hmcp002123	C10H8O4	Isoscopoletin (6-Hydroxy-7-Methoxycoumarin)	异莨菪亭	Lignans and Coumarins	木脂素和香豆素	Coumarins	香豆素	776-86-3	B	51935	54913	64305	18822	28709	21079	1.34425	0.400869	-1.3188	down
mws0014	C10H10O4	Ferulic acid	阿魏酸	Phenolic acids	酚酸类	Phenolic acids	酚酸类	537-98-4	A	419700	337000	331500	161420	174650	152760	1.37631	0.44921	-1.15454	down
mws0282	C11H12N2O2	L-Tryptophan	L-色氨酸	Amino acids and derivatives	氨基酸及其衍生物	Amino acids and derivatives	氨基酸及其衍生物	73-22-3	A	19495000	24453000	17792000	7569900	7387400	7032100	1.3813	0.356161	-1.4894	down
Zmtn001464	C10H7NO4	4,8-Dihydroxyquinoline-2-carboxylic acid	4,8-二羟基喹啉-2-羧酸	Organic acids	有机酸	Organic acids	有机酸	59-00-7	B	26516	30485	25939	9	4653.8	2024.1	1.00897	0.0806233	-3.63266	down
pme1261	C9H19NO4	D-Panthenol	D-泛酰醇	Others	其它类	Saccharides and Alcohols	糖及醇类	81-13-0	B	43864	39444	45093	154620	160860	132430	1.39422	3.48837	1.80255	up
mws1337	C9H17NO5	D-Pantothenic Acid	D-泛酸	Others	其它类	Vitamin	维生素	79-83-4	A	631580	514680	686050	1977700	1852600	2041300	1.38926	3.20448	1.68009	up
mws0976	C9H12N2O6	β-Pseudouridine	β-假尿苷	Nucleotides and derivatives	核苷酸及其衍生物	Nucleotides and derivatives	核苷酸及其衍生物	1445-07-4	B	101940	114990	142840	71471	29584	64626	1.147	0.460519	-1.11867	down
pma1840	C14H20NO3+	4-Coumaroylcholine	对香豆酰胆碱	Alkaloids	生物碱	Alkaloids	生物碱	-	A	1124400	849790	1309000	2264200	3053500	3052600	1.33268	2.54944	1.35018	up
Hmbp003234	C12H14O6	1-O-Caffeoylglycerol	1-O-咖啡酰单甘油	Lipids	脂质	Glycerol ester	甘油酯	-	B	33379	30239	28742	10004	11952	13098	1.37844	0.379537	-1.39769	down
pme3217	C15H12O4	Isoliquiritigenin	异甘草素	Flavonoids	黄酮	Chalcones	查耳酮	961-29-5	A	32775	25484	46918	78313	45081	101220	1.09807	2.13558	1.09463	up
mws0902	C15H12O4	Liquiritigenin	甘草苷元	Flavonoids	黄酮	Dihydroflavone	二氢黄酮	578-86-9	B	67340	48153	85950	146650	138270	181700	1.29071	2.31639	1.21188	up
Zmyn000110	C6H14NO8P	D-Glucosamine 1-phosphate	D-氨基葡萄糖-1-磷酸	Others	其它类	Saccharides and Alcohols	糖及醇类	2152-75-2	B	9748.3	7093.4	9172.1	2583	2265.2	3551.1	1.34672	0.322879	-1.63094	down
Lmtn004049	C15H20O4	Abscisic acid	脱落酸	Organic acids	有机酸	Organic acids	有机酸	21293-29-8	B	8542.1	9081.1	8375.4	19071	20306	20190	1.40311	2.29116	1.19608	up
mws0037	C16H12O4	Formononetin (7-Hydroxy-4'-methoxyisoflavone)	芒柄花素	Flavonoids	黄酮	Isoflavones	异黄酮	485-72-3	A	4524600	2949300	4462900	10509000	8797700	11333000	1.33381	2.56683	1.35999	up
pmp000343	C16H12O4	Isoformononetin	异刺芒柄花素	Flavonoids	黄酮	Isoflavones	异黄酮	486-63-5	B	11541	13585	19308	35783	31484	30287	1.30368	2.19548	1.13454	up
mws0905	C16H14O4	Medicarpin	美迪紫檀素	Phenolic acids	酚酸类	Phenolic acids	酚酸类	32383-76-9	A	215880	145050	267200	1757000	1573200	1806900	1.38477	8.1784	3.03182	up
pmn001386	C16H16O4	(3R)-Vestitol	(3R)-驴食草酚	Flavonoids	黄酮	Dihydroisoflavone	二氢异黄酮	158112-50-6	B	3698.1	1876.8	3458.5	20324	12758	17525	1.3473	5.60221	2.486	up
Lmhn003223	C13H12O7	Cinnamoyltartaric acid	肉桂酰酒石酸	Phenolic acids	酚酸类	Phenolic acids	酚酸类	-	A	2981600	2595200	3037000	8960400	8934500	9044600	1.40022	3.12748	1.645	up
mws0051	C16H12O5	Acacetin*	金合欢素*	Flavonoids	黄酮	Flavonoid	黄酮	480-44-4	A	26664	18669	28419	64154	47527	69073	1.31204	2.45084	1.29327	up
pme3250	C16H12O5	Biochanin A*	鹰嘴豆芽素 A*	Flavonoids	黄酮	Isoflavones	异黄酮	491-80-5	A	30300	20303	34731	80436	63959	78479	1.32081	2.61178	1.38504	up
pmp000416	C16H12O5	3'-Methoxydaidzein	3'-甲氧基大豆苷元	Flavonoids	黄酮	Isoflavones	异黄酮	21913-98-4	A	14855	10998	19967	44025	34881	40981	1.31368	2.61648	1.38763	up
Zmhn003059	C16H12O5	Emodin-1-methyl ether	大黄素-1-甲醚	Quinones	醌类	Anthraquinone	蒽醌	-	B	81741	46318	91918	352840	309700	347770	1.35384	4.5928	2.19937	up
Lmmp004504	C15H10O6	2'-Hydroxygenistein	2'-羟基染料木素	Flavonoids	黄酮	Isoflavones	异黄酮	1156-78-1	B	3872.7	2373.6	4910.4	8371.4	9335.2	9895	1.27523	2.47399	1.30684	up
pmp000566	C16H14O5	Claussequinone	7-羟基-4'-甲氧基异黄烷醌	Flavonoids	黄酮	Flavonoid	黄酮	35878-39-8	A	133380	97332	149450	273230	248640	311570	1.32307	2.19233	1.13246	up
mws1436	C18H38O2	1,18-Octadecanediol	1,18-十八烷二醇	Lipids	脂质	Free fatty acids	游离脂肪酸	3155-43-9	B	9396.3	7695.8	7385.1	17467	22382	24771	1.36387	2.64001	1.40054	up
pmn001687	C13H12O8	Cis-Coutaric acid	顺式-对香豆酰酒石酸	Phenolic acids	酚酸类	Phenolic acids	酚酸类	67920-37-0	A	1704400	1711300	1984800	3841800	2789300	4234900	1.31014	2.01204	1.00866	up
HJAP140	C17H14O5	Puerol A	普埃洛尔 A	Phenolic acids	酚酸类	Phenolic acids	酚酸类	152784-32-2	B	41184	33825	57986	125120	104380	100990	1.31513	2.48498	1.31323	up
Lmdp005525	C17H14O5	Afrormosin	阿夫罗摩辛	Flavonoids	黄酮	Isoflavones	异黄酮	550-79-8	B	37905	27745	46667	116990	103040	94603	1.33802	2.80129	1.48609	up
Zmhn001358	C13H16O8	4-O-Glucosyl-4-hydroxybenzoic acid	4-O-葡萄糖基-4-羟基苯甲酸	Phenolic acids	酚酸类	Phenolic acids	酚酸类	-	B	225930	227240	293540	52909	108330	46002	1.30239	0.277539	-1.84924	down
mws0369	C20H32O2	Arachidonic Acid	花生四烯酸	Lipids	脂质	Free fatty acids	游离脂肪酸	506-32-1	A	45257	37904	43005	14148	13626	23821	1.29502	0.408945	-1.29002	down
Lmmn004912	C16H12O7	Quercetin-3-O-methyl ether	槲皮素-3-O-甲醚	Flavonoids	黄酮	Flavonols	黄酮醇	1486-70-0	B	2123.7	5628.8	9856	20395	9701.6	16315	1.04125	2.63575	1.39821	up
pmp000107	C18H16O6	Monohydroxy-trimethoxyflavone	单羟基三甲氧基黄酮	Flavonoids	黄酮	Flavonoid	黄酮	-	B	59316	50697	84326	26349	20223	25385	1.32776	0.370265	-1.43337	down
mws0371	C22H32O2	Cis-4,7,10,13,16,19-Docosahexaenoic Acid	顺式-4,7,10,13,16,19-二十二碳六烯酸	Lipids	脂质	Free fatty acids	游离脂肪酸	6217-54-5	B	7499.4	6509.7	6087.2	16678	14966	9090.9	1.20397	2.02699	1.01934	up
pmp000350	C20H16O5	Glabrone	光甘草酮	Flavonoids	黄酮	Isoflavones	异黄酮	60008-02-8	B	429780	335860	484640	955780	1091300	1058400	1.36375	2.48383	1.31257	up
pmp001218	C20H16O5	Psoralidin	补骨脂次素	Lignans and Coumarins	木脂素和香豆素	Coumarins	香豆素	18642-23-4	B	4655.1	4733.4	7663.1	17151	12106	18225	1.30603	2.78461	1.47747	up
mws4119	C21H22O4	4'-O-Methylglabridin	4'-O-甲基光甘草定	Others	其它类	Others	其它	68978-09-6	B	3958.6	3359.8	5939.4	21520	24339	26724	1.3769	5.47474	2.45279	up
mws1080	C12H22O11	Galactinol*	肌醇半乳糖苷*	Others	其它类	Saccharides and Alcohols	糖及醇类	3687-64-7	A	3269000	2572600	3046300	6190200	5394900	7947100	1.33395	2.19762	1.13594	up
pmp001220	C20H16O6	Bavacumestan A	补骨脂香豆雌烷 A	Lignans and Coumarins	木脂素和香豆素	Coumarins	香豆素	-	B	65183	56122	84166	201590	163240	172990	1.35231	2.6175	1.38819	up
mws1077	C16H18O9	Scopoletin-7-O-glucoside (Scopolin)	东莨菪内酯-7-O-葡萄糖苷 (东莨菪苷)	Lignans and Coumarins	木脂素和香豆素	Coumarins	香豆素	531-44-2	B	405450	315750	436690	149270	142840	165900	1.36832	0.395556	-1.33805	down
Wmkn004073	C21H22O5	Isoxanthohumol	异黄腐醇	Flavonoids	黄酮	Flavonols	黄酮醇	70872-29-6	B	31513	23059	37975	9	9	9	1.40523	0.000291744	-11.743	down
mws0097	C20H22O6	Pinoresinol	松脂醇	Lignans and Coumarins	木脂素和香豆素	Lignans	木脂素	487-36-5	B	114840	102980	89669	50654	48908	50939	1.37679	0.489452	-1.03076	down
Lmgp003270	C16H16O10	Scopoletin-7-O-glucuronide	东莨菪内酯-7-O-葡萄糖醛酸苷	Lignans and Coumarins	木脂素和香豆素	Coumarins	香豆素	132752-65-9	B	135410	116620	97341	49985	32537	40690	1.3489	0.352668	-1.50362	down
pma3724	C17H20O9	1-O-Feruloylquinic acid	1-O-阿魏酰奎宁酸	Phenolic acids	酚酸类	Phenolic acids	酚酸类	-	B	167220	114550	121120	58327	46033	62391	1.32935	0.413887	-1.27269	down
pmn001695	C16H20O10	Trihydroxycinnamoylquinic acid	三羟基肉桂酰奎宁酸	Phenolic acids	酚酸类	Phenolic acids	酚酸类	-	B	20955	22835	27730	64439	48271	43432	1.31042	2.18319	1.12644	up
pmp000370	C24H30O4	Gancaonin R	甘草宁 R	Others	其它类	Stilbene	茋类	134958-53-5	B	21772	34551	36752	3232.7	2481.6	3539.1	1.38456	0.0994187	-3.33034	down
Hmbn005951	C21H20O7	1,3-O-Di-p-Coumaroylglycerol	1,3-O-二对香豆酰甘油酯	Phenolic acids	酚酸类	Phenolic acids	酚酸类	-	B	12112	13113	16874	31199	24876	34753	1.32301	2.15749	1.10935	up
pmp000371	C21H20O7	Gancaonin D	甘草宁 D	Flavonoids	黄酮	Isoflavones	异黄酮	124596-88-9	B	41036	34966	57315	18360	20057	24082	1.28024	0.4688	-1.09296	down
pmb2940	C17H22O10	1-O-Glucosyl sinapate	1-O-葡萄糖基芥子酸	Phenolic acids	酚酸类	Phenolic acids	酚酸类	78185-48-5	A	93703	208350	126380	47778	27792	25082	1.2965	0.234931	-2.08969	down
pmb0489	C19H28N2O7	N-Glucosyl-p-coumaroylputrescine	N-葡萄糖基对香豆酰腐胺	Alkaloids	生物碱	Phenolamine	酚胺	-	B	15844	8804.2	15399	40108	37167	37108	1.3214	2.8562	1.5141	up
pme3007	C9H14N2O12P2	Uridine 5'-diphosphate	尿苷 5'-二磷酸	Nucleotides and derivatives	核苷酸及其衍生物	Nucleotides and derivatives	核苷酸及其衍生物	27821-45-0	B	1708.7	639.33	2134.4	7626	6851.3	8513.6	1.29061	5.12912	2.35871	up
Lmhp008337	C19H40NO7P	LysoPE 14:0(2n isomer)*	溶血磷脂酰乙醇胺 14:0(2n异构)*	Lipids	脂质	LPE	溶血磷脂酰乙醇胺	-	B	44810	32411	41964	25809	15265	17849	1.25808	0.494383	-1.0163	down
Lmhp009187	C20H42NO7P	LysoPE 15:0	溶血磷脂酰乙醇胺 15:0	Lipids	脂质	LPE	溶血磷脂酰乙醇胺	-	A	62828	51178	55333	121210	101720	117410	1.36928	2.00981	1.00706	up
Lmzn006795	C30H46O3	Ursonic acid	乌索酸	Terpenoids	萜类	Triterpene	三萜	6246-46-4	B	20064	45155	27591	17559	14994	13361	1.1202	0.49471	-1.01535	down
pmn001700	C30H48O3	24,30-Dihydroxy-12(13)-enolupinol*	24,30-二羟基-12(13)烯羽扇豆醇*	Terpenoids	萜类	Triterpene	三萜	-	A	309330	555670	389740	245890	193340	164770	1.22258	0.481375	-1.05477	down
HJN110	C30H48O3	Betulinic acid*	白桦脂酸*	Terpenoids	萜类	Triterpene	三萜	472-15-1	A	308950	583580	417910	202620	167420	164040	1.28293	0.407558	-1.29492	down
pmb0464	C16H27NO14	L-Aspartic acid-O-diglucoside	L-天冬氨酸-O-二葡萄糖苷	Amino acids and derivatives	氨基酸及其衍生物	Amino acids and derivatives	氨基酸及其衍生物	-	A	572120	549750	592760	1354900	1443200	1215800	1.39194	2.34097	1.22711	up
pmb2654	C19H27NO12	Anthranilate-1-O-Sophoroside	邻氨基苯甲酸-1-O-槐糖苷	Phenolic acids	酚酸类	Phenolic acids	酚酸类	-	B	53090	63993	54308	214190	114130	123340	1.27879	2.63526	1.39795	up
HJAP154	C23H16O11	Galloylisorhamnetin	没食子酰异鼠李素	Flavonoids	黄酮	Flavonols	黄酮醇	-	B	10204	11639	13699	34705	38753	41155	1.38833	3.22472	1.68917	up
pmn001706	C30H48O4	2-Hydroxyoleanolic acid*	2-羟基齐墩果酸*	Terpenoids	萜类	Triterpene	三萜	26707-60-8	A	24202	15337	32470	102850	124530	141260	1.35366	5.11936	2.35596	up
pmb0758	C24H26O11	Anisic acid-O-feruloyl glucoside	茴香酸-O-阿魏酰葡萄糖苷	Phenolic acids	酚酸类	Phenolic acids	酚酸类	-	B	128770	97442	117500	287570	293470	265070	1.37788	2.46168	1.29965	up
pme0444	C23H25O12+	Malvidin-3-O-glucoside (Oenin)	锦葵色素-3-O-葡萄糖苷	Flavonoids	黄酮	Anthocyanins	花青素	18470-06-9	B	248970	186370	278400	73493	54377	71424	1.36752	0.279225	-1.8405	down
Zmdp005767	C25H24O12	Formononetin-7-O-(6''-Malonyl)glucoside	芒柄花素-7-O-(6''-丙二酰)葡萄糖苷	Flavonoids	黄酮	Isoflavones	异黄酮	-	B	46537	43349	47765	208700	178030	204100	1.40136	4.29223	2.10173	up
Lmhn003246	C24H22O13	Sinapoylcaffeoyltartaric acid	芥子酰咖啡酰酒石酸	Phenolic acids	酚酸类	Phenolic acids	酚酸类	-	A	751980	959720	640630	490170	265590	282150	1.24333	0.441226	-1.18041	down
pmp000682	C26H32O11	Matairesinol-4'-O-glucoside (Matairesinoside)	罗汉松脂酚-4'-O-葡萄糖苷 (罗汉松树脂酚苷)	Lignans and Coumarins	木脂素和香豆素	Lignans	木脂素	23202-85-9	B	102050	78945	107890	217920	294960	283660	1.36051	2.75729	1.46325	up
pmp000195	C25H24O13	6''-O-Malonylglycitin	6''-O-丙二酰黄豆豆苷	Flavonoids	黄酮	Isoflavones	异黄酮	137705-39-6	B	22919	28322	44678	97589	93634	92134	1.32474	2.95413	1.56273	up
Lmbn001181	C22H28O15	Fraxetin-7,8-di-O-glucoside	秦皮素-7,8-二-O-葡萄糖苷	Lignans and Coumarins	木脂素和香豆素	Coumarins	香豆素	-	B	50482	54733	46958	29308	21632	19236	1.33844	0.461159	-1.11666	down
Lmhp008742	C28H48NO7P	LysoPC 20:5	溶血磷脂酰胆碱 20:5	Lipids	脂质	LPC	溶血磷脂酰胆碱	162440-04-2	B	25029	34651	28640	6684.6	2281.7	2521.4	1.34026	0.130069	-2.94265	down
pmc0960	C28H50NO7P	LysoPC 20:4	溶血磷脂酰胆碱 20:4	Lipids	脂质	LPC	溶血磷脂酰胆碱	-	B	286090	109950	186250	7820.7	9504.8	13511	1.371	0.0529573	-4.23903	down
Lmhp009890	C28H52NO7P	LysoPC 20:3	溶血磷脂酰胆碱 20:3	Lipids	脂质	LPC	溶血磷脂酰胆碱	1199257-41-4	B	54696	52275	75561	36985	20598	24382	1.25832	0.449045	-1.15507	down
Lmhn003802	C26H26O14	Sinapoylsinapoyltartaric acid	芥子酰芥子酰酒石酸	Phenolic acids	酚酸类	Phenolic acids	酚酸类	-	B	261080	322000	293770	175880	76999	114290	1.24444	0.418736	-1.25589	down
Rfmb25702	C28H34O12	Pinoresinol-4-O-(6''-acetyl)glucoside	松脂醇-4-O-(6''-乙酰)葡萄糖苷	Lignans and Coumarins	木脂素和香豆素	Lignans	木脂素	-	B	17265	18869	14396	54722	46279	43765	1.37716	2.86495	1.51851	up
Rfmb056	C29H36O13	Medioresinol-4'-O-(6'''-acetyl)glucoside	杜仲树脂酚-4'-O-(6'''-乙酰)葡萄糖苷	Lignans and Coumarins	木脂素和香豆素	Lignans	木脂素	-	B	22316	19757	37586	89861	101450	92758	1.3432	3.56606	1.83433	up
mad1387	C34H36O10	Trans-arachidin-caffeoylrhamnoside	反式花生四苷咖啡酰鼠李糖苷	Others	其它类	Stilbene	茋类	-	B	566320	430010	712570	1085800	1352700	1323400	1.30542	2.20136	1.13839	up
Lmdp004200	C36H58O9	Soyasapogenol B-3-O-glucuronide	大豆皂醇 B-3-O-葡萄糖醛酸苷	Terpenoids	萜类	Triterpene	三萜	-	B	36044	16336	60642	75634	89961	83791	1.07744	2.20653	1.14178	up
Lmhp002800	C28H32O17	2'-Hydoxy,5-methoxyGenistein-4',7-O-diglucoside	2'-羟基-5-甲氧基染料木素-4',7-O-二葡萄糖	Flavonoids	黄酮	Isoflavones	异黄酮	-	B	48538	21134	59886	15984	14806	19014	1.12591	0.384415	-1.37926	down
Lmmp007156	C42H64O16	Ceanothic acid-3-O-glucuronic acid-glucose	美洲茶酸-3-O-葡萄糖醛酸-葡萄糖	Terpenoids	萜类	Triterpene Saponin	三萜皂苷	-	A	325330	397870	511800	1160200	786410	1015200	1.30604	2.39823	1.26197	up
Lmmp006330	C42H66O16	Bayogenin-3-O-glucuronide-28-O-glucoside	贝萼皂苷元-3-O-葡萄糖醛酸苷-28-O-葡萄糖苷	Terpenoids	萜类	Triterpene Saponin	三萜皂苷	-	A	1027100	1167500	1426600	2993500	2892800	3309300	1.37423	2.53938	1.34448	up
Lmmp007048	C48H74O20	Ceanothic acid-3-O-glucuronic acid-rutinose	美洲茶酸-3-O-葡萄糖醛酸-芸香糖	Terpenoids	萜类	Triterpene Saponin	三萜皂苷	-	A	1500300	1476600	1769300	3758700	3522700	3283900	1.38216	2.22605	1.15449	up
