# Supplementary material for: Transcriptomic and Metabolomic Analyses Reveal the Roles of Flavonoids and Auxin on Peanut Nodulation
Source: Int J Mol Sci. 2023 Jun 15;24(12):10152. doi: 10.3390/ijms241210152 (PMC10299696; doi:10.3390/ijms241210152)
Supplement: Supplementary file 1 [file ijms-24-10152-s001.zip › Table S3.xlsx]

## Sheet: Sheet1
	R	F(5'to3')
LOC112800246	GGCACCCTCACATACCATACGTTG	TCCACCTGTCCAATCCACCATCTC
LOC112791762	CGCCGTCTTCGCAAGAGTAGC	AAGCGGACAAGGAGATAGGAGGTG
LOC112743968	AGTGTCCCTTGCTGATGCTGTTG	TGAAAGCAGAAGAAGCACCGAGTC
LOC112789142	GGCGTACCGTTGTGAGCATCC	AACCCTGAGAAATGGCAGCATAGC
LOC112710506	ATAGATCACCCGGTGTTCCAGGAG	TCAGCACTCTCAAGCATCCAAAGC
LOC112706400	GCCACCACCGTAATTGTCATTACC	CGGTGGTGGCAGTAACAGTAATGG
LOC112737975	TGCTCTGTCTGTTCAGGTAGTTCG	ACGAGACAGACAAGTCCATCAAGC
LOC112726690	GACTCCTTCGGTCACTCGTTC	CTGAGGAAGCCAGTGAGCAAGTC
LOC112722097	CCGTCGTGACCGTGAGTT	GGCAGCACTGGCACTCAAGG
